# Supplementary material for: Homogeneous accretion of the Earth in the inner Solar System
Source: Nat Astron. 2026 Mar 27;10(7):972–9. doi: 10.1038/s41550-026-02824-7 (PMC13379315; doi:10.1038/s41550-026-02824-7)
Supplement: Supplementary file 3 — Supplementary Data Table 1 with tabs: NC_CC_AllData_R1, regression_results, all_idata_summary, heavy_idata_summary, iron-peak_idata_summary, siderophile_idata_summary, lithophile_idata_summary. [file 41550_2026_2824_MOESM3_ESM.xlsx]

## Sheet: NC_CC_AllData_R1
Chondrites	Reservoir	Group	17O	48Ca	50Ti	54Cr	54Fe	64Ni	66Zn	96Zr	94Mo	95Mo	100Ru	17O_uncertainty	48Ca_uncertainty	50Ti_uncertainty	54Cr_uncertainty	54Fe_uncertainty	64Ni_uncertainty	66Zn_uncertainty	96Zr_uncertainty	94Mo_uncertainty	95Mo_uncertainty	100Ru_uncertainty
CI	CC		0.41	2.07	1.91	1.474	0.031	0.62	0.3	0.81	0.79	0.69	-0.24	0.11	0.072	0.06	0.092	0.016	0.1	0.07	0.16	0.41	0.25	0.13
CM	CC		-2.92	3.13	2.95	0.977	0.228	0.367	0.25	1.23	2.33	1.42	-0.69	0.44	0.14	0.1	0.059	0.027	0.086	0.05	0.07	0.9	0.22	0.24
CO	CC		-4.32	3.87	3.41	0.84	0.163	0.26	0.24	1.09	1.31	0.75	-0.92	0.26	0.56	0.35	0.13	0.045	0.11	0.02	0.07	0.25	0.17	0.45
CV	CC		-3.62	2.51	3.35	0.91	0.269	0.3	0.29	1.16	1.11	1.01	-1.06	0.48	0.02	0.14	0.03	0.036	0.03	0.04	0.16	0.04	0.03	0.08
CK	CC		-4.46		3.6	0.52	0.27			1.18	1.62	1.22	-1.1	0.21		0.51	0.062	0.045			0.05	0.07	0.15	0.09
CR	CC		-1.48	2.1	2.22	1.29	0.323	0.26	0.3	1.18	2.22	1.32	-0.95	0.55	0.02	0.24	0.06	0.046	0.15	0.03	0.09	0.27	0.19	0.13
CH	CC		-1.55		2.11	1.49	0.155			1.11	1.33	1.14	-0.91	0.27		0.17	0.05	0.066			0.09	0.04	0.03	0.13
CB	CC		-2.14		1.85	1.282		0.19		1.12			-1.05	0.38		0.16	0.046		0.18		0.15			0.09
CL	CC				2.59	0.735				0.89						0.14	0.061				0.18
IIC	CC						0.35	0.39			2.38	1.57	-1					0.05	0.1			0.04	0.03	0.02
IID	CC						0.27	0.23	0.23		1.18	1.01	-1					0.03	0.22	0.03		0.07	0.03	0.05
IIF	CC										1.1	0.96	-1									0.08	0.05	0.05
IIIF	CC							0.12			1.18	0.95	-0.91						0.04			0.04	0.03	0.11
IVB	CC						0.286	0.07			1.4	1	-0.92					0.02	0.04			0.04	0.02	0.02
H	NC	OC-EC-like	0.72	-0.24	-0.573	-0.382	0.1156	-0.16	-0.3	0.34	0.67	0.29	-0.3	0.05	0.29	0.09	0.02	0.047	0.05	0.05	0.02	0.07	0.04	0.05
L	NC	OC-EC-like	1.03	-0.21	-0.631	-0.32	0.106	-0.11	-0.25	0.297	0.59	0.21	-0.28	0.04	0.05	0.02	0.06	0.05	0.06	0.03	0.03	0.19	0.11	0.13
LL	NC	OC-EC-like	1.19	-0.36	-0.65	-0.424	0.129	-0.18	-0.27	0.29	0.62	0.2		0.06	0.02	0.05	0.05	0.04	0.05	0.03	0.02	0.11	0.06
EH	NC	OC-EC-like	-0.03	-0.11	-0.12	0		0.07	-0.16	0.15	0.45	0.21	-0.08	0.1	0.02	0.07	0.07		0.03	0.03	0.05	0.08	0.06	0.08
EL	NC	OC-EC-like	-0.01	-0.18	-0.306	0.03	0.064	-0.05	-0.16	0.17	0.27	0.12	-0.08	0.07	0.04	0.06	0.07	0.03	0.04	0.04	0.03	0.04	0.04	0.05
Angrites	NC	Vesta-Group	-0.11	-0.89	-1.147	-0.43				0.5				0.11	0.06	0.02	0.05				0.02
Ureilites	NC	Ureilite-like	0.06	-1.33	-1.97	-0.875	0.149	-0.2	-0.34		0.93	0.42	-0.3	0.14	0.05	0.15	0.04	0.012	0.21	0.02		0.04	0.03	0.05
Vesta	NC	Vesta-Group	-0.29	-0.99	-1.23	-0.71	0.12		-0.21	0.38				0.08	0.04	0.08	0.02	0.025		0.09	0.03
Kakangari	NC	OC-EC-like	-1.09	-1.3		-0.44				0.42				0.35	0.25		0.04				0.04
Rumuruti	NC	OC-EC-like	2.64		-0.47	-0.06	0.064			0.25	0.42	0.18		0.15		0.1	0.09	0.03			0.05	0.09	0.05
Lodranites	NC	Vesta-Group	-1.16		-1.68						0.91	0.49	-0.37	0.21		0.31						0.09	0.03	0.11
Acapulcoite	NC	Vesta-Group	-0.99		-1.29	-0.746				0.32	0.91	0.48	-0.33	0.09		0.03	0.03				0.04	0.09	0.03	0.05
Brachinites	NC	Vesta-Group	-0.26		-1.38	-0.45					1.19	0.58	0.08	0.08		0.13	0.06					0.08	0.06	0.18
Aubrites	NC	OC-EC-like	0.06	-0.44	-0.054	-0.16		0.14		0.21	0.47	0.24	-0.06	0.14	0.59	0.05	0.19		0.33		0.04	0.05	0.06	0.03
Winonanites	NC	OC-EC-like	-0.49	-0.21	-0.29	-0.14				0.02	0.22	0.09	-0.06	0.07	0.09	0.11	0.04				0.09	0.06	0.05	0.1
MG Pallasites	NC	Vesta-Group	-0.28		-1.37	-0.72				0.43	1	0.46		0.03		0.08	0.1				0.18	0.03	0.02
Mesosiderite	NC	Vesta-Group	-0.24		-1.26	-0.698				0.35	1.04	0.46	-0.42	0.06		0.1	0.06				0.06	0.08	0.05	0.02
Mars	NC	OC-EC-like	0.27	-0.2	-0.44	-0.18	0.061	0.08	-0.2	0.27	0.33	0.25		0.03	0.02	0.04	0.03	0.02	0.11	0.03	0.02	0.06	0.04
IAB	NC	Iron Meteorites					-0.01	-0.06	-0.19		0.04	-0.04	-0.02					0.02	0.06	0.13		0.05	0.05	0.03
IC	NC	Iron Meteorites					0.1	-0.24	-0.33		0.88	0.34	-0.28					0.05	0.09	0.05		0.03	0.01	0.03
IIAB	NC	Iron Meteorites	-0.66			-0.83	0.16	-0.29			1.18	0.51	-0.43	0.13			0.03	0.03	0.1			0.02	0.02	0.02
IIE	NC	Iron Meteorites	0.57			-0.59					0.68	0.3		0.05			0.13					0.05	0.03
IIIAB	NC	Iron Meteorites	-0.2			-0.81	0.1	-0.32			1.02	0.44	-0.5	0.04			0.05	0.05	0.07			0.05	0.03	0.1
IIICD	NC	Iron Meteorites									0.11	-0.02										0.03	0.04
IIIE	NC	Iron Meteorites						-0.26			0.95	0.43	-0.51						0.08			0.06	0.04	0.06
IVA	NC	Iron Meteorites	1.17			-0.473	0.1	-0.28			0.79	0.4	-0.28	0.1			0.06	0.04	0.04			0.04	0.03	0.07
BSE	NC	BSE	0	0.01	0.01	0.1	-0.008	0.12	-0.07	0.02	0	0.03	0.02	0	0.04	0.05	0.12	0.019	0.02	0.03	0.02	0.05	0.03	0.02

## Sheet: regression_results
X	Y	Slope	Intercept	Slope Error	Intercept Error	R^2	GOF
17O	48Ca	-0.157302	-0.151103	0.0216583	0.0153108	0.335502	6.27529
17O	50Ti	-0.211109	-0.375668	0.0310325	0.0300672	0.318559	5.8905
17O	54Cr	0.16885	-0.434202	0.0166209	0.0131568	0.0718503	33.1167
17O	54Fe	-0.0124247	0.0974452	0.0112961	0.0128717	0.126437	1.32858
17O	64Ni	-0.140332	-0.0400197	0.0280584	0.0207043	0.000145485	7.12337
17O	66Zn	-0.090204	-0.168866	0.0277088	0.0206719	0.744177	0.525824
17O	96Zr	0.0855515	0.213354	0.0144542	0.0123503	0.00957962	12.9578
17O	94Mo	0.460225	0.50523	0.0344734	0.023494	0.0305675	59.0377
17O	95Mo	-0.0833769	0.356438	0.0124894	0.0109651	0.052617	13.1895
17O	100Ru	0.172229	-0.23069	0.0260476	0.0175039	0.00130339	14.5927
48Ca	17O	-6.35719	-0.960592	0.875293	0.208779	0.335502	6.27528
48Ca	50Ti	2.30192	0.0813952	0.431866	0.108117	0.632867	1.55186
48Ca	54Cr	1.71568	0.186086	0.343227	0.0830963	0.329094	3.11642
48Ca	54Fe	-0.41029	-0.0142224	0.263597	0.0607196	0.621465	0.195212
48Ca	64Ni	1.05372	0.178099	0.257436	0.0558511	0.591489	0.608967
48Ca	66Zn	0.503443	-0.102299	0.171362	0.0408612	0.533521	0.533703
48Ca	96Zr	-0.675517	0.0825654	0.138631	0.0359196	0.372378	4.95589
48Ca	94Mo	-1.47946	0.0837298	0.518908	0.101467	0.221716	2.06282
48Ca	95Mo	0.466348	0.283082	0.258819	0.0567115	0.00469258	2.04424
48Ca	100Ru	1.26566	0.0918815	0.995262	0.13537	0.437998	0.642859
50Ti	17O	-4.73688	-1.77949	0.696311	0.389215	0.318559	5.89049
50Ti	48Ca	0.434419	-0.0353597	0.0815017	0.0407682	0.632867	1.55186
50Ti	54Cr	0.928843	0.217519	0.172797	0.0879974	0.694899	1.15105
50Ti	54Fe	-0.208975	-0.0206562	0.129652	0.0620008	0.756958	0.24943
50Ti	64Ni	0.413473	0.107032	0.101967	0.0475917	0.600527	0.813213
50Ti	66Zn	0.223585	-0.11783	0.0738858	0.0373531	0.759435	0.523315
50Ti	96Zr	-0.477108	0.0222688	0.0862563	0.0443241	0.493122	2.51449
50Ti	94Mo	-0.928206	0.0245666	0.238307	0.101627	0.444176	2.22442
50Ti	95Mo	-0.233117	0.107675	0.10559	0.0457875	0.13324	2.00441
50Ti	100Ru	0.515879	0.0263923	0.169093	0.0614551	0.861873	0.597729
54Cr	17O	5.92241	2.57152	0.582977	0.237136	0.0718503	33.1167
54Cr	48Ca	0.58286	-0.108462	0.116603	0.029124	0.329094	3.11642
54Cr	50Ti	1.07661	-0.234183	0.200287	0.0548218	0.694899	1.15105
54Cr	54Fe	-0.111199	0.0554112	0.0394626	0.0167623	0.611759	0.334145
54Cr	64Ni	0.490551	0.0263624	0.0738172	0.0303612	0.76884	1.39015
54Cr	66Zn	0.287564	-0.157155	0.0918986	0.0251992	0.926578	0.16439
54Cr	96Zr	-0.764143	0.063544	0.113258	0.0338928	0.482781	4.74671
54Cr	94Mo	-1.15023	0.198423	0.0728857	0.04238	0.86323	1.66015
54Cr	95Mo	-0.434383	0.132492	0.0406453	0.0234103	0.747936	1.75271
54Cr	100Ru	0.439611	-0.0748143	0.0473184	0.0295457	0.922438	0.511333
54Fe	17O	-80.4846	7.84284	73.1734	6.64587	0.126437	1.32858
54Fe	48Ca	-2.4373	-0.0346643	1.56589	0.126623	0.621465	0.195212
54Fe	50Ti	-4.78526	-0.0988452	2.96888	0.237317	0.756958	0.24943
54Fe	54Cr	-8.99289	0.498307	3.19142	0.306236	0.611759	0.334145
54Fe	64Ni	-2.20915	0.0345339	0.662586	0.0615232	0.378784	1.09308
54Fe	66Zn	-1.60803	-0.0965622	0.797125	0.0682116	0.47714	0.395038
54Fe	96Zr	2.94819	0.0315415	2.55973	0.199334	0.493546	0.612646
54Fe	94Mo	7.38001	-0.0386023	1.47243	0.125994	0.725908	0.447049
54Fe	95Mo	3.57458	-0.0384884	0.778681	0.0683857	0.628888	0.531099
54Fe	100Ru	-2.75416	-0.0100299	0.606946	0.0557156	0.664279	0.546057
64Ni	17O	-7.12596	-0.285179	1.42479	0.186781	0.000145485	7.12337
64Ni	48Ca	0.949015	-0.169019	0.231855	0.0243328	0.591489	0.608967
64Ni	50Ti	2.41854	-0.258861	0.596436	0.0666545	0.600527	0.813213
64Ni	54Cr	2.03853	-0.0537404	0.306754	0.0559908	0.76884	1.39015
64Ni	54Fe	-0.452664	0.0156322	0.135767	0.0240056	0.378784	1.09308
64Ni	66Zn	0.524761	-0.18776	0.166324	0.0208699	0.731961	0.44361
64Ni	96Zr	-0.760943	0.195593	0.224472	0.026613	0.357955	1.75625
64Ni	94Mo	-2.38238	0.266108	0.329332	0.0589474	0.685598	2.23644
64Ni	95Mo	-1.04893	0.125436	0.163318	0.030891	0.476514	2.61433
64Ni	100Ru	1.16932	-0.0769258	0.187326	0.0305679	0.744134	1.29899
66Zn	17O	-11.086	-1.87204	3.40538	0.761965	0.744177	0.525824
66Zn	48Ca	1.98632	0.203199	0.676104	0.14753	0.533521	0.533703
66Zn	50Ti	4.47258	0.527004	1.478	0.334542	0.759435	0.523315
66Zn	54Cr	3.47749	0.546505	1.11132	0.250576	0.926578	0.16439
66Zn	54Fe	-0.621881	-0.0600502	0.308277	0.0707696	0.47714	0.395039
66Zn	64Ni	1.90563	0.357801	0.603991	0.139572	0.731961	0.443611
66Zn	96Zr	-1.13148	0.00857539	0.414072	0.0951028	0.900356	0.333559
66Zn	94Mo	-3.46312	-0.282065	0.983707	0.224805	0.700422	0.526316
66Zn	95Mo	-1.21365	-0.046901	0.386303	0.0907547	0.380854	1.10795
66Zn	100Ru	1.50991	0.176783	0.490697	0.109606	0.798946	0.227008
96Zr	17O	11.6889	-2.49388	1.97488	0.528703	0.00957962	12.9579
96Zr	48Ca	-1.48035	0.122226	0.3038	0.0769696	0.372378	4.95588
96Zr	50Ti	-2.09596	0.0466747	0.378929	0.10095	0.493122	2.51449
96Zr	54Cr	-1.30866	0.0831573	0.193964	0.0558136	0.482781	4.74672
96Zr	54Fe	0.339192	-0.0106986	0.294499	0.0767376	0.493546	0.612645
96Zr	64Ni	-1.31416	0.25704	0.387666	0.102636	0.357955	1.75626
96Zr	66Zn	-0.883799	0.00757892	0.323431	0.0867708	0.900356	0.333559
96Zr	94Mo	1.41743	0.0945354	0.30152	0.0686381	0.669942	1.92798
96Zr	95Mo	0.655481	0.0531969	0.193213	0.0475412	0.702654	0.585512
96Zr	100Ru	-1.11415	0.0974458	0.304863	0.0710782	0.749553	0.927397
94Mo	17O	2.17285	-1.09779	0.162759	0.117921	0.0305675	59.0375
94Mo	48Ca	-0.675923	0.0565949	0.237075	0.0873407	0.221716	2.06282
94Mo	50Ti	-1.07735	0.0264668	0.276598	0.115888	0.444176	2.22442
94Mo	54Cr	-0.869389	0.172507	0.0550897	0.0464266	0.86323	1.66015
94Mo	54Fe	0.135501	0.00523066	0.0270346	0.0162329	0.725908	0.447049
94Mo	64Ni	-0.419748	0.111698	0.0580245	0.0370352	0.685598	2.23644
94Mo	66Zn	-0.288757	-0.0814481	0.082022	0.0429394	0.700422	0.526317
94Mo	96Zr	0.705504	-0.0666951	0.150077	0.0615548	0.669942	1.92798
94Mo	95Mo	0.446322	-0.0192622	0.0287249	0.0236961	0.917325	1.28407
94Mo	100Ru	-0.399085	0.0323436	0.0317001	0.0277774	0.849265	1.80011
95Mo	17O	-11.9937	4.27502	1.79659	0.626612	0.052617	13.1895
95Mo	48Ca	2.14432	-0.607019	1.19008	0.228329	0.00469258	2.04424
95Mo	50Ti	-4.28969	0.461892	1.94301	0.39745	0.13324	2.00441
95Mo	54Cr	-2.30212	0.305012	0.215409	0.0794121	0.747936	1.75271
95Mo	54Fe	0.279753	0.0107672	0.0609408	0.017213	0.628888	0.531099
95Mo	64Ni	-0.953351	0.119585	0.148435	0.0447713	0.476514	2.61434
95Mo	66Zn	-0.823963	-0.0386447	0.262268	0.0630157	0.380854	1.10795
95Mo	96Zr	1.5256	-0.0811571	0.449692	0.0950669	0.702654	0.585513
95Mo	94Mo	2.24053	0.0431576	0.144199	0.0505463	0.917325	1.28407
95Mo	100Ru	-0.94578	0.0351746	0.0980358	0.0365376	0.792005	1.79039
100Ru	17O	5.80623	1.33944	0.878124	0.240563	0.00130339	14.5927
100Ru	48Ca	0.790102	-0.0725957	0.621304	0.0531562	0.437998	0.642858
100Ru	50Ti	1.93844	-0.0511597	0.635374	0.104989	0.861873	0.59773
100Ru	54Cr	2.27474	0.170183	0.244846	0.0828665	0.922438	0.511334
100Ru	54Fe	-0.363087	-0.00364175	0.0800148	0.0208341	0.664279	0.546056
100Ru	64Ni	0.855201	0.065787	0.137004	0.0331235	0.744134	1.29899
100Ru	66Zn	0.66229	-0.117081	0.215234	0.0382756	0.798946	0.227008
100Ru	96Zr	-0.897542	0.0874617	0.245591	0.0432776	0.749553	0.927398
100Ru	94Mo	-2.50573	0.0810445	0.199034	0.0640046	0.849265	1.80011
100Ru	95Mo	-1.05733	0.0371911	0.109598	0.0351789	0.792005	1.79039

## Sheet: all_idata_summary
	mean	sd	hdi_3%	hdi_97%	mcse_mean	mcse_sd	ess_bulk	ess_tail	r_hat
Y_obs[CI, 48Ca]	0.847	0	0.847	0.847	0	0	12000	12000
Y_obs[CI, 50Ti]	0.771	0	0.771	0.771	0	0	12000	12000
Y_obs[CI, 54Cr]	1.747	0	1.747	1.747	0	0	12000	12000
Y_obs[CI, 54Fe]	-1.108	0	-1.108	-1.108	0	0	12000	12000
Y_obs[CI, 64Ni]	2.214	0	2.214	2.214	0	0	12000	12000
Y_obs[CI, 66Zn]	1.388	0	1.388	1.388	0	0	12000	12000
Y_obs[CI, 94Mo]	-0.171	0	-0.171	-0.171	0	0	12000	12000
Y_obs[CI, 95Mo]	0.375	0	0.375	0.375	0	0	12000	12000
Y_obs[CI, 96Zr]	0.581	0	0.581	0.581	0	0	12000	12000
Y_obs[CI, 100Ru]	0.505	0	0.505	0.505	0	0	12000	12000
Y_obs[CM, 48Ca]	1.513	0	1.513	1.513	0	0	12000	12000
Y_obs[CM, 50Ti]	1.369	0	1.369	1.369	0	0	12000	12000
Y_obs[CM, 54Cr]	1.067	0	1.067	1.067	0	0	12000	12000
Y_obs[CM, 54Fe]	1.106	0	1.106	1.106	0	0	12000	12000
Y_obs[CM, 64Ni]	1.167	0	1.167	1.167	0	0	12000	12000
Y_obs[CM, 66Zn]	1.189	0	1.189	1.189	0	0	12000	12000
Y_obs[CM, 94Mo]	2.184	0	2.184	2.184	0	0	12000	12000
Y_obs[CM, 95Mo]	2.068	0	2.068	2.068	0	0	12000	12000
Y_obs[CM, 96Zr]	1.587	0	1.587	1.587	0	0	12000	12000
Y_obs[CM, 100Ru]	-0.828	0	-0.828	-0.828	0	0	12000	12000
Y_obs[CO, 48Ca]	1.978	0	1.978	1.978	0	0	12000	12000
Y_obs[CO, 50Ti]	1.633	0	1.633	1.633	0	0	12000	12000
Y_obs[CO, 54Cr]	0.879	0	0.879	0.879	0	0	12000	12000
Y_obs[CO, 54Fe]	0.375	0	0.375	0.375	0	0	12000	12000
Y_obs[CO, 64Ni]	0.725	0	0.725	0.725	0	0	12000	12000
Y_obs[CO, 66Zn]	1.149	0	1.149	1.149	0	0	12000	12000
Y_obs[CO, 94Mo]	0.624	0	0.624	0.624	0	0	12000	12000
Y_obs[CO, 95Mo]	0.514	0	0.514	0.514	0	0	12000	12000
Y_obs[CO, 96Zr]	1.252	0	1.252	1.252	0	0	12000	12000
Y_obs[CO, 100Ru]	-1.508	0	-1.508	-1.508	0	0	12000	12000
Y_obs[CV, 48Ca]	1.123	0	1.123	1.123	0	0	12000	12000
Y_obs[CV, 50Ti]	1.599	0	1.599	1.599	0	0	12000	12000
Y_obs[CV, 54Cr]	0.975	0	0.975	0.975	0	0	12000	12000
Y_obs[CV, 54Fe]	1.567	0	1.567	1.567	0	0	12000	12000
Y_obs[CV, 64Ni]	0.89	0	0.89	0.89	0	0	12000	12000
Y_obs[CV, 66Zn]	1.348	0	1.348	1.348	0	0	12000	12000
Y_obs[CV, 94Mo]	0.318	0	0.318	0.318	0	0	12000	12000
Y_obs[CV, 95Mo]	1.117	0	1.117	1.117	0	0	12000	12000
Y_obs[CV, 96Zr]	1.419	0	1.419	1.419	0	0	12000	12000
Y_obs[CV, 100Ru]	-1.923	0	-1.923	-1.923	0	0	12000	12000
Y_obs[CR, 48Ca]	0.866	0	0.866	0.866	0	0	12000	12000
Y_obs[CR, 50Ti]	0.949	0	0.949	0.949	0	0	12000	12000
Y_obs[CR, 54Cr]	1.495	0	1.495	1.495	0	0	12000	12000
Y_obs[CR, 54Fe]	2.174	0	2.174	2.174	0	0	12000	12000
Y_obs[CR, 64Ni]	0.725	0	0.725	0.725	0	0	12000	12000
Y_obs[CR, 66Zn]	1.388	0	1.388	1.388	0	0	12000	12000
Y_obs[CR, 94Mo]	2.016	0	2.016	2.016	0	0	12000	12000
Y_obs[CR, 95Mo]	1.836	0	1.836	1.836	0	0	12000	12000
Y_obs[CR, 96Zr]	1.467	0	1.467	1.467	0	0	12000	12000
Y_obs[CR, 100Ru]	-1.597	0	-1.597	-1.597	0	0	12000	12000
Y_obs[H, 48Ca]	-0.604	0	-0.604	-0.604	0	0	12000	12000
Y_obs[H, 50Ti]	-0.656	0	-0.656	-0.656	0	0	12000	12000
Y_obs[H, 54Cr]	-0.793	0	-0.793	-0.793	0	0	12000	12000
Y_obs[H, 54Fe]	-0.158	0	-0.158	-0.158	0	0	12000	12000
Y_obs[H, 64Ni]	-1.013	0	-1.013	-1.013	0	0	12000	12000
Y_obs[H, 66Zn]	-1.006	0	-1.006	-1.006	0	0	12000	12000
Y_obs[H, 94Mo]	-0.355	0	-0.355	-0.355	0	0	12000	12000
Y_obs[H, 95Mo]	-0.553	0	-0.553	-0.553	0	0	12000	12000
Y_obs[H, 96Zr]	-0.545	0	-0.545	-0.545	0	0	12000	12000
Y_obs[H, 100Ru]	0.327	0	0.327	0.327	0	0	12000	12000
Y_obs[L, 48Ca]	-0.585	0	-0.585	-0.585	0	0	12000	12000
Y_obs[L, 50Ti]	-0.689	0	-0.689	-0.689	0	0	12000	12000
Y_obs[L, 54Cr]	-0.708	0	-0.708	-0.708	0	0	12000	12000
Y_obs[L, 54Fe]	-0.265	0	-0.265	-0.265	0	0	12000	12000
Y_obs[L, 64Ni]	-0.806	0	-0.806	-0.806	0	0	12000	12000
Y_obs[L, 66Zn]	-0.807	0	-0.807	-0.807	0	0	12000	12000
Y_obs[L, 94Mo]	-0.477	0	-0.477	-0.477	0	0	12000	12000
Y_obs[L, 95Mo]	-0.738	0	-0.738	-0.738	0	0	12000	12000
Y_obs[L, 96Zr]	-0.647	0	-0.647	-0.647	0	0	12000	12000
Y_obs[L, 100Ru]	0.386	0	0.386	0.386	0	0	12000	12000
Y_obs[LL, 48Ca]	-0.679	0	-0.679	-0.679	0	0	12000	12000
Y_obs[LL, 50Ti]	-0.7	0	-0.7	-0.7	0	0	12000	12000
Y_obs[LL, 54Cr]	-0.85	0	-0.85	-0.85	0	0	12000	12000
Y_obs[LL, 54Fe]	-0.007	0	-0.007	-0.007	0	0	12000	12000
Y_obs[LL, 64Ni]	-1.095	0	-1.095	-1.095	0	0	12000	12000
Y_obs[LL, 66Zn]	-0.886	0	-0.886	-0.886	0	0	12000	12000
Y_obs[LL, 94Mo]	-0.431	0	-0.431	-0.431	0	0	12000	12000
Y_obs[LL, 95Mo]	-0.761	0	-0.761	-0.761	0	0	12000	12000
Y_obs[LL, 96Zr]	-0.664	0	-0.664	-0.664	0	0	12000	12000
Y_obs[LL, 100Ru]	0.512	1.83	-2.754	3.263	0.042	0.033	3995	2318	1
Y_obs[EH, 48Ca]	-0.522	0	-0.522	-0.522	0	0	12000	12000
Y_obs[EH, 50Ti]	-0.396	0	-0.396	-0.396	0	0	12000	12000
Y_obs[EH, 54Cr]	-0.27	0	-0.27	-0.27	0	0	12000	12000
Y_obs[EH, 54Fe]	-1.067	1.909	-4.279	2.463	0.053	0.045	2503	1552	1
Y_obs[EH, 64Ni]	-0.061	0	-0.061	-0.061	0	0	12000	12000
Y_obs[EH, 66Zn]	-0.447	0	-0.447	-0.447	0	0	12000	12000
Y_obs[EH, 94Mo]	-0.691	0	-0.691	-0.691	0	0	12000	12000
Y_obs[EH, 95Mo]	-0.738	0	-0.738	-0.738	0	0	12000	12000
Y_obs[EH, 96Zr]	-1	0	-1	-1	0	0	12000	12000
Y_obs[EH, 100Ru]	0.978	0	0.978	0.978	0	0	12000	12000
Y_obs[EL, 48Ca]	-0.566	0	-0.566	-0.566	0	0	12000	12000
Y_obs[EL, 50Ti]	-0.503	0	-0.503	-0.503	0	0	12000	12000
Y_obs[EL, 54Cr]	-0.229	0	-0.229	-0.229	0	0	12000	12000
Y_obs[EL, 54Fe]	-0.737	0	-0.737	-0.737	0	0	12000	12000
Y_obs[EL, 64Ni]	-0.558	0	-0.558	-0.558	0	0	12000	12000
Y_obs[EL, 66Zn]	-0.447	0	-0.447	-0.447	0	0	12000	12000
Y_obs[EL, 94Mo]	-0.967	0	-0.967	-0.967	0	0	12000	12000
Y_obs[EL, 95Mo]	-0.947	0	-0.947	-0.947	0	0	12000	12000
Y_obs[EL, 96Zr]	-0.952	0	-0.952	-0.952	0	0	12000	12000
Y_obs[EL, 100Ru]	0.978	0	0.978	0.978	0	0	12000	12000
Y_obs[Ureilites, 48Ca]	-1.289	0	-1.289	-1.289	0	0	12000	12000
Y_obs[Ureilites, 50Ti]	-1.459	0	-1.459	-1.459	0	0	12000	12000
Y_obs[Ureilites, 54Cr]	-1.467	0	-1.467	-1.467	0	0	12000	12000
Y_obs[Ureilites, 54Fe]	0.218	0	0.218	0.218	0	0	12000	12000
Y_obs[Ureilites, 64Ni]	-1.178	0	-1.178	-1.178	0	0	12000	12000
Y_obs[Ureilites, 66Zn]	-1.166	0	-1.166	-1.166	0	0	12000	12000
Y_obs[Ureilites, 94Mo]	0.043	0	0.043	0.043	0	0	12000	12000
Y_obs[Ureilites, 95Mo]	-0.251	0	-0.251	-0.251	0	0	12000	12000
Y_obs[Ureilites, 96Zr]	-0.545	1.881	-3.697	2.899	0.046	0.037	3939	2318	1
Y_obs[Ureilites, 100Ru]	0.327	0	0.327	0.327	0	0	12000	12000
Y_obs[Mars, 48Ca]	-0.579	0	-0.579	-0.579	0	0	12000	12000
Y_obs[Mars, 50Ti]	-0.58	0	-0.58	-0.58	0	0	12000	12000
Y_obs[Mars, 54Cr]	-0.516	0	-0.516	-0.516	0	0	12000	12000
Y_obs[Mars, 54Fe]	-0.771	0	-0.771	-0.771	0	0	12000	12000
Y_obs[Mars, 64Ni]	-0.02	0	-0.02	-0.02	0	0	12000	12000
Y_obs[Mars, 66Zn]	-0.607	0	-0.607	-0.607	0	0	12000	12000
Y_obs[Mars, 94Mo]	-0.875	0	-0.875	-0.875	0	0	12000	12000
Y_obs[Mars, 95Mo]	-0.645	0	-0.645	-0.645	0	0	12000	12000
Y_obs[Mars, 96Zr]	-0.712	0	-0.712	-0.712	0	0	12000	12000
Y_obs[Mars, 100Ru]	0.694	1.956	-2.892	3.761	0.054	0.05	2719	1458	1
Y_obs[Earth, 48Ca]	-0.447	0	-0.447	-0.447	0	0	12000	12000
Y_obs[Earth, 50Ti]	-0.321	0	-0.321	-0.321	0	0	12000	12000
Y_obs[Earth, 54Cr]	-0.133	0	-0.133	-0.133	0	0	12000	12000
Y_obs[Earth, 54Fe]	-1.547	0	-1.547	-1.547	0	0	12000	12000
Y_obs[Earth, 64Ni]	0.146	0	0.146	0.146	0	0	12000	12000
Y_obs[Earth, 66Zn]	-0.088	0	-0.088	-0.088	0	0	12000	12000
Y_obs[Earth, 94Mo]	-1.379	0	-1.379	-1.379	0	0	12000	12000
Y_obs[Earth, 95Mo]	-1.156	0	-1.156	-1.156	0	0	12000	12000
Y_obs[Earth, 96Zr]	-1.311	0	-1.311	-1.311	0	0	12000	12000
Y_obs[Earth, 100Ru]	1.274	0	1.274	1.274	0	0	12000	12000
Y_obs[Vesta Group, 48Ca]	-1.056	0	-1.056	-1.056	0	0	12000	12000
Y_obs[Vesta Group, 50Ti]	-1.017	0	-1.017	-1.017	0	0	12000	12000
Y_obs[Vesta Group, 54Cr]	-1.198	0	-1.198	-1.198	0	0	12000	12000
Y_obs[Vesta Group, 54Fe]	-0.108	0	-0.108	-0.108	0	0	12000	12000
Y_obs[Vesta Group, 64Ni]	-1.436	1.65	-4.497	1.857	0.031	0.023	3974	2884	1
Y_obs[Vesta Group, 66Zn]	-1.163	1.806	-4.533	2.412	0.039	0.035	3841	2393	1
Y_obs[Vesta Group, 94Mo]	0.162	0	0.162	0.162	0	0	12000	12000
Y_obs[Vesta Group, 95Mo]	-0.12	0	-0.12	-0.12	0	0	12000	12000
Y_obs[Vesta Group, 96Zr]	-0.314	0	-0.314	-0.314	0	0	12000	12000
Y_obs[Vesta Group, 100Ru]	0.012	0	0.012	0.012	0	0	12000	12000
Y_obs_unobserved[0]	0.512	1.83	-2.754	3.263	0.042	0.033	3995	2318	1
Y_obs_unobserved[1]	-1.067	1.909	-4.279	2.463	0.053	0.045	2503	1552	1
Y_obs_unobserved[2]	-0.545	1.881	-3.697	2.899	0.046	0.037	3939	2318	1
Y_obs_unobserved[3]	0.694	1.956	-2.892	3.761	0.054	0.05	2719	1458	1
Y_obs_unobserved[4]	-1.436	1.65	-4.497	1.857	0.031	0.023	3974	2884	1
Y_obs_unobserved[5]	-1.163	1.806	-4.533	2.412	0.039	0.035	3841	2393	1
Z[CI, 0]	1.081	0.339	0.494	1.755	0.009	0.007	1938	1314	1
Z[CI, 1]	-2.688	0.381	-3.398	-1.947	0.006	0.005	3540	2585	1
Z[CM, 0]	4.418	0.288	3.895	4.985	0.005	0.004	2910	3421	1
Z[CM, 1]	0.383	0.35	-0.266	1.059	0.005	0.004	5102	4556	1
Z[CO, 0]	3.251	0.327	2.628	3.865	0.005	0.004	4183	4627	1
Z[CO, 1]	-0.276	0.38	-0.998	0.434	0.005	0.004	5066	4174	1
Z[CV, 0]	3.578	0.21	3.209	3.969	0.005	0.004	1713	2719	1
Z[CV, 1]	0.255	0.238	-0.178	0.708	0.005	0.003	2764	4145	1
Z[CR, 0]	3.743	0.336	3.142	4.368	0.009	0.007	2003	901	1
Z[CR, 1]	1.692	0.428	0.919	2.507	0.008	0.006	2861	2743	1
Z[H, 0]	-1.883	0.122	-2.113	-1.655	0.002	0.002	2673	2806	1
Z[H, 1]	0.665	0.132	0.416	0.922	0.003	0.002	2727	1842	1
Z[L, 0]	-1.926	0.137	-2.181	-1.672	0.003	0.002	2665	2774	1
Z[L, 1]	0.33	0.184	-0.014	0.688	0.003	0.002	3252	2681	1
Z[LL, 0]	-1.943	0.134	-2.207	-1.694	0.003	0.002	2289	2048	1
Z[LL, 1]	0.365	0.196	0.001	0.743	0.003	0.002	3071	2106	1
Z[EH, 0]	-2.046	0.166	-2.357	-1.736	0.003	0.002	3056	4992	1
Z[EH, 1]	-0.917	0.221	-1.345	-0.519	0.003	0.002	4289	5203	1
Z[EL, 0]	-2.218	0.11	-2.419	-2.008	0.002	0.002	1990	3030	1
Z[EL, 1]	-0.944	0.141	-1.204	-0.675	0.003	0.002	3079	3948	1
Z[Ureilites, 0]	-2.611	0.189	-2.971	-2.27	0.004	0.003	2068	4062	1
Z[Ureilites, 1]	2.168	0.194	1.813	2.542	0.004	0.003	2087	3103	1
Z[Mars, 0]	-1.951	0.108	-2.156	-1.756	0.002	0.002	2290	3537	1
Z[Mars, 1]	-0.287	0.147	-0.584	-0.024	0.003	0.002	2748	1519	1
Z[Earth, 0]	-2.409	0.143	-2.686	-2.147	0.003	0.002	2179	3403	1
Z[Earth, 1]	-1.963	0.156	-2.27	-1.692	0.003	0.003	2137	877	1
Z[Vesta Group, 0]	-1.887	0.126	-2.126	-1.648	0.003	0.002	1905	2880	1
Z[Vesta Group, 1]	2.023	0.141	1.767	2.29	0.003	0.002	2333	3182	1
alpha[0, 48Ca]	0.329	0.014	0.303	0.356	0	0	1538	1984	1
alpha[0, 50Ti]	0.321	0.015	0.295	0.349	0	0	1599	1925	1
alpha[0, 54Cr]	0.297	0.017	0.266	0.328	0	0	1873	2307	1
alpha[0, 54Fe]	0.267	0.024	0.217	0.311	0	0	3121	1181	1
alpha[0, 64Ni]	0.293	0.022	0.249	0.333	0	0	2318	1060	1
alpha[0, 66Zn]	0.339	0.021	0.298	0.377	0	0	2984	2778	1
alpha[0, 94Mo]	0.288	0.019	0.251	0.323	0	0	2737	4196	1
alpha[0, 95Mo]	0.311	0.019	0.275	0.346	0.001	0	1444	845	1
alpha[0, 96Zr]	0.358	0.017	0.324	0.389	0	0	1825	1485	1
alpha[0, 100Ru]	-0.311	0.019	-0.347	-0.274	0	0	4107	3601	1
alpha[1, 48Ca]	-0.189	0.023	-0.233	-0.147	0.001	0	1927	3664	1
alpha[1, 50Ti]	-0.204	0.021	-0.246	-0.167	0	0	2464	3145	1
alpha[1, 54Cr]	-0.324	0.026	-0.373	-0.276	0.001	0	1994	2484	1
alpha[1, 54Fe]	0.486	0.034	0.418	0.549	0.001	0	3756	3287	1
alpha[1, 64Ni]	-0.458	0.033	-0.518	-0.394	0	0	5357	4695	1
alpha[1, 66Zn]	-0.262	0.035	-0.329	-0.194	0	0	6378	3816	1
alpha[1, 94Mo]	0.35	0.024	0.305	0.397	0	0	3717	3293	1
alpha[1, 95Mo]	0.219	0.023	0.177	0.263	0	0	3097	4570	1
alpha[1, 96Zr]	0.173	0.024	0.129	0.221	0	0	4300	4951	1
alpha[1, 100Ru]	-0.286	0.025	-0.333	-0.24	0	0	3443	2609	1
alpha_precision[0]	1665.33	1026.88	224.661	3569.57	19.65	13.896	2279	2301	1
alpha_precision[1]	1086.9	757.426	80.562	2425.16	11.955	8.454	3036	2448	1
nu-1	1.214	0.434	0.486	2.045	0.006	0.005	4007	4052	1
sigma_obs[0, 0]	0.045	0	0.045	0.045	0	0	12000	12000
sigma_obs[0, 1]	0.034	0	0.034	0.034	0	0	12000	12000
sigma_obs[0, 2]	0.126	0	0.126	0.126	0	0	12000	12000
sigma_obs[0, 3]	0.18	0	0.18	0.18	0	0	12000	12000
sigma_obs[0, 4]	0.414	0	0.414	0.414	0	0	12000	12000
sigma_obs[0, 5]	0.279	0	0.279	0.279	0	0	12000	12000
sigma_obs[0, 6]	0.627	0	0.627	0.627	0	0	12000	12000
sigma_obs[0, 7]	0.58	0	0.58	0.58	0	0	12000	12000
sigma_obs[0, 8]	0.383	0	0.383	0.383	0	0	12000	12000
sigma_obs[0, 9]	0.385	0	0.385	0.385	0	0	12000	12000
sigma_obs[1, 0]	0.088	0	0.088	0.088	0	0	12000	12000
sigma_obs[1, 1]	0.057	0	0.057	0.057	0	0	12000	12000
sigma_obs[1, 2]	0.081	0	0.081	0.081	0	0	12000	12000
sigma_obs[1, 3]	0.303	0	0.303	0.303	0	0	12000	12000
sigma_obs[1, 4]	0.356	0	0.356	0.356	0	0	12000	12000
sigma_obs[1, 5]	0.2	0	0.2	0.2	0	0	12000	12000
sigma_obs[1, 6]	1.376	0	1.376	1.376	0	0	12000	12000
sigma_obs[1, 7]	0.51	0	0.51	0.51	0	0	12000	12000
sigma_obs[1, 8]	0.168	0	0.168	0.168	0	0	12000	12000
sigma_obs[1, 9]	0.711	0	0.711	0.711	0	0	12000	12000
sigma_obs[2, 0]	0.352	0	0.352	0.352	0	0	12000	12000
sigma_obs[2, 1]	0.201	0	0.201	0.201	0	0	12000	12000
sigma_obs[2, 2]	0.178	0	0.178	0.178	0	0	12000	12000
sigma_obs[2, 3]	0.506	0	0.506	0.506	0	0	12000	12000
sigma_obs[2, 4]	0.455	0	0.455	0.455	0	0	12000	12000
sigma_obs[2, 5]	0.08	0	0.08	0.08	0	0	12000	12000
sigma_obs[2, 6]	0.382	0	0.382	0.382	0	0	12000	12000
sigma_obs[2, 7]	0.394	0	0.394	0.394	0	0	12000	12000
sigma_obs[2, 8]	0.168	0	0.168	0.168	0	0	12000	12000
sigma_obs[2, 9]	1.332	0	1.332	1.332	0	0	12000	12000
sigma_obs[3, 0]	0.013	0	0.013	0.013	0	0	12000	12000
sigma_obs[3, 1]	0.08	0	0.08	0.08	0	0	12000	12000
sigma_obs[3, 2]	0.041	0	0.041	0.041	0	0	12000	12000
sigma_obs[3, 3]	0.405	0	0.405	0.405	0	0	12000	12000
sigma_obs[3, 4]	0.124	0	0.124	0.124	0	0	12000	12000
sigma_obs[3, 5]	0.16	0	0.16	0.16	0	0	12000	12000
sigma_obs[3, 6]	0.061	0	0.061	0.061	0	0	12000	12000
sigma_obs[3, 7]	0.07	0	0.07	0.07	0	0	12000	12000
sigma_obs[3, 8]	0.383	0	0.383	0.383	0	0	12000	12000
sigma_obs[3, 9]	0.237	0	0.237	0.237	0	0	12000	12000
sigma_obs[4, 0]	0.013	0	0.013	0.013	0	0	12000	12000
sigma_obs[4, 1]	0.138	0	0.138	0.138	0	0	12000	12000
sigma_obs[4, 2]	0.082	0	0.082	0.082	0	0	12000	12000
sigma_obs[4, 3]	0.517	0	0.517	0.517	0	0	12000	12000
sigma_obs[4, 4]	0.621	0	0.621	0.621	0	0	12000	12000
sigma_obs[4, 5]	0.12	0	0.12	0.12	0	0	12000	12000
sigma_obs[4, 6]	0.413	0	0.413	0.413	0	0	12000	12000
sigma_obs[4, 7]	0.441	0	0.441	0.441	0	0	12000	12000
sigma_obs[4, 8]	0.216	0	0.216	0.216	0	0	12000	12000
sigma_obs[4, 9]	0.385	0	0.385	0.385	0	0	12000	12000
sigma_obs[5, 0]	0.182	0	0.182	0.182	0	0	12000	12000
sigma_obs[5, 1]	0.052	0	0.052	0.052	0	0	12000	12000
sigma_obs[5, 2]	0.027	0	0.027	0.027	0	0	12000	12000
sigma_obs[5, 3]	0.528	0	0.528	0.528	0	0	12000	12000
sigma_obs[5, 4]	0.207	0	0.207	0.207	0	0	12000	12000
sigma_obs[5, 5]	0.2	0	0.2	0.2	0	0	12000	12000
sigma_obs[5, 6]	0.107	0	0.107	0.107	0	0	12000	12000
sigma_obs[5, 7]	0.093	0	0.093	0.093	0	0	12000	12000
sigma_obs[5, 8]	0.048	0	0.048	0.048	0	0	12000	12000
sigma_obs[5, 9]	0.148	0	0.148	0.148	0	0	12000	12000
sigma_obs[6, 0]	0.031	0	0.031	0.031	0	0	12000	12000
sigma_obs[6, 1]	0.011	0	0.011	0.011	0	0	12000	12000
sigma_obs[6, 2]	0.082	0	0.082	0.082	0	0	12000	12000
sigma_obs[6, 3]	0.562	0	0.562	0.562	0	0	12000	12000
sigma_obs[6, 4]	0.248	0	0.248	0.248	0	0	12000	12000
sigma_obs[6, 5]	0.12	0	0.12	0.12	0	0	12000	12000
sigma_obs[6, 6]	0.291	0	0.291	0.291	0	0	12000	12000
sigma_obs[6, 7]	0.255	0	0.255	0.255	0	0	12000	12000
sigma_obs[6, 8]	0.072	0	0.072	0.072	0	0	12000	12000
sigma_obs[6, 9]	0.385	0	0.385	0.385	0	0	12000	12000
sigma_obs[7, 0]	0.013	0	0.013	0.013	0	0	12000	12000
sigma_obs[7, 1]	0.029	0	0.029	0.029	0	0	12000	12000
sigma_obs[7, 2]	0.068	0	0.068	0.068	0	0	12000	12000
sigma_obs[7, 3]	0.45	0	0.45	0.45	0	0	12000	12000
sigma_obs[7, 4]	0.207	0	0.207	0.207	0	0	12000	12000
sigma_obs[7, 5]	0.12	0	0.12	0.12	0	0	12000	12000
sigma_obs[7, 6]	0.168	0	0.168	0.168	0	0	12000	12000
sigma_obs[7, 7]	0.139	0	0.139	0.139	0	0	12000	12000
sigma_obs[7, 8]	0.048	0	0.048	0.048	0	0	12000	12000
sigma_obs[7, 9]	0.767	0.585	0.011	1.809	0.011	0.008	1967	1308	1
sigma_obs[8, 0]	0.013	0	0.013	0.013	0	0	12000	12000
sigma_obs[8, 1]	0.04	0	0.04	0.04	0	0	12000	12000
sigma_obs[8, 2]	0.096	0	0.096	0.096	0	0	12000	12000
sigma_obs[8, 3]	0.821	0.609	0.004	1.903	0.012	0.008	2443	2911	1
sigma_obs[8, 4]	0.124	0	0.124	0.124	0	0	12000	12000
sigma_obs[8, 5]	0.12	0	0.12	0.12	0	0	12000	12000
sigma_obs[8, 6]	0.122	0	0.122	0.122	0	0	12000	12000
sigma_obs[8, 7]	0.139	0	0.139	0.139	0	0	12000	12000
sigma_obs[8, 8]	0.12	0	0.12	0.12	0	0	12000	12000
sigma_obs[8, 9]	0.237	0	0.237	0.237	0	0	12000	12000
sigma_obs[9, 0]	0.025	0	0.025	0.025	0	0	12000	12000
sigma_obs[9, 1]	0.034	0	0.034	0.034	0	0	12000	12000
sigma_obs[9, 2]	0.096	0	0.096	0.096	0	0	12000	12000
sigma_obs[9, 3]	0.337	0	0.337	0.337	0	0	12000	12000
sigma_obs[9, 4]	0.165	0	0.165	0.165	0	0	12000	12000
sigma_obs[9, 5]	0.16	0	0.16	0.16	0	0	12000	12000
sigma_obs[9, 6]	0.061	0	0.061	0.061	0	0	12000	12000
sigma_obs[9, 7]	0.093	0	0.093	0.093	0	0	12000	12000
sigma_obs[9, 8]	0.072	0	0.072	0.072	0	0	12000	12000
sigma_obs[9, 9]	0.148	0	0.148	0.148	0	0	12000	12000
sigma_obs[10, 0]	0.031	0	0.031	0.031	0	0	12000	12000
sigma_obs[10, 1]	0.086	0	0.086	0.086	0	0	12000	12000
sigma_obs[10, 2]	0.055	0	0.055	0.055	0	0	12000	12000
sigma_obs[10, 3]	0.135	0	0.135	0.135	0	0	12000	12000
sigma_obs[10, 4]	0.869	0	0.869	0.869	0	0	12000	12000
sigma_obs[10, 5]	0.08	0	0.08	0.08	0	0	12000	12000
sigma_obs[10, 6]	0.061	0	0.061	0.061	0	0	12000	12000
sigma_obs[10, 7]	0.07	0	0.07	0.07	0	0	12000	12000
sigma_obs[10, 8]	0.789	0.602	0.008	1.877	0.011	0.007	1888	831	1
sigma_obs[10, 9]	0.148	0	0.148	0.148	0	0	12000	12000
sigma_obs[11, 0]	0.013	0	0.013	0.013	0	0	12000	12000
sigma_obs[11, 1]	0.023	0	0.023	0.023	0	0	12000	12000
sigma_obs[11, 2]	0.041	0	0.041	0.041	0	0	12000	12000
sigma_obs[11, 3]	0.225	0	0.225	0.225	0	0	12000	12000
sigma_obs[11, 4]	0.455	0	0.455	0.455	0	0	12000	12000
sigma_obs[11, 5]	0.12	0	0.12	0.12	0	0	12000	12000
sigma_obs[11, 6]	0.092	0	0.092	0.092	0	0	12000	12000
sigma_obs[11, 7]	0.093	0	0.093	0.093	0	0	12000	12000
sigma_obs[11, 8]	0.048	0	0.048	0.048	0	0	12000	12000
sigma_obs[11, 9]	0.787	0.603	0.004	1.885	0.011	0.008	1645	718	1
sigma_obs[12, 0]	0.025	0	0.025	0.025	0	0	12000	12000
sigma_obs[12, 1]	0.029	0	0.029	0.029	0	0	12000	12000
sigma_obs[12, 2]	0.164	0	0.164	0.164	0	0	12000	12000
sigma_obs[12, 3]	0.214	0	0.214	0.214	0	0	12000	12000
sigma_obs[12, 4]	0.083	0	0.083	0.083	0	0	12000	12000
sigma_obs[12, 5]	0.12	0	0.12	0.12	0	0	12000	12000
sigma_obs[12, 6]	0.076	0	0.076	0.076	0	0	12000	12000
sigma_obs[12, 7]	0.07	0	0.07	0.07	0	0	12000	12000
sigma_obs[12, 8]	0.048	0	0.048	0.048	0	0	12000	12000
sigma_obs[12, 9]	0.059	0	0.059	0.059	0	0	12000	12000
sigma_obs[13, 0]	0.021	0	0.021	0.021	0	0	12000	12000
sigma_obs[13, 1]	0.009	0	0.009	0.009	0	0	12000	12000
sigma_obs[13, 2]	0.02	0	0.02	0.02	0	0	12000	12000
sigma_obs[13, 3]	0.281	0	0.281	0.281	0	0	12000	12000
sigma_obs[13, 4]	0.801	0.605	0.005	1.885	0.01	0.007	2426	1383	1
sigma_obs[13, 5]	0.796	0.599	0.005	1.881	0.012	0.009	1516	1434	1
sigma_obs[13, 6]	0.037	0	0.037	0.037	0	0	12000	12000
sigma_obs[13, 7]	0.032	0	0.032	0.032	0	0	12000	12000
sigma_obs[13, 8]	0.036	0	0.036	0.036	0	0	12000	12000
sigma_obs[13, 9]	0.054	0	0.054	0.054	0	0	12000	12000
sigma_prior[CI, 48Ca]	0.795	0.606	0	1.902	0.009	0.007	3783	4089	1
sigma_prior[CI, 50Ti]	0.788	0.591	0	1.85	0.007	0.005	4742	2641	1
sigma_prior[CI, 54Cr]	0.791	0.611	0	1.888	0.007	0.005	4993	2760	1
sigma_prior[CI, 54Fe]	0.81	0.6	0.001	1.902	0.01	0.007	3458	2064	1
sigma_prior[CI, 64Ni]	0.79	0.603	0	1.867	0.008	0.005	3738	2691	1
sigma_prior[CI, 66Zn]	0.779	0.6	0	1.864	0.006	0.005	4987	2929	1
sigma_prior[CI, 94Mo]	0.796	0.604	0	1.878	0.007	0.005	4323	1461	1
sigma_prior[CI, 95Mo]	0.782	0.61	0	1.89	0.008	0.006	3755	3276	1
sigma_prior[CI, 96Zr]	0.792	0.602	0.001	1.854	0.008	0.006	2885	1438	1
sigma_prior[CI, 100Ru]	0.797	0.591	0.001	1.858	0.007	0.005	5441	4190	1
sigma_prior[CM, 48Ca]	0.813	0.599	0	1.891	0.007	0.005	6790	5438	1
sigma_prior[CM, 50Ti]	0.804	0.602	0.001	1.873	0.008	0.006	5654	4156	1
sigma_prior[CM, 54Cr]	0.785	0.602	0	1.858	0.007	0.005	4405	3274	1
sigma_prior[CM, 54Fe]	0.795	0.606	0.001	1.889	0.007	0.005	5992	4365	1
sigma_prior[CM, 64Ni]	0.8	0.62	0	1.908	0.008	0.006	4599	4053	1
sigma_prior[CM, 66Zn]	0.781	0.595	0	1.848	0.006	0.004	6917	4337	1
sigma_prior[CM, 94Mo]	0.803	0.606	0	1.899	0.007	0.005	5028	3337	1
sigma_prior[CM, 95Mo]	0.8	0.598	0	1.866	0.007	0.005	6212	4174	1
sigma_prior[CM, 96Zr]	0.785	0.592	0	1.849	0.007	0.005	4925	3759	1
sigma_prior[CM, 100Ru]	0.795	0.596	0	1.852	0.007	0.005	5562	4266	1
sigma_prior[CO, 48Ca]	0.78	0.611	0	1.874	0.008	0.005	2373	1019	1
sigma_prior[CO, 50Ti]	0.799	0.613	0	1.921	0.007	0.005	5229	3461	1
sigma_prior[CO, 54Cr]	0.801	0.602	0	1.889	0.007	0.005	6181	4324	1
sigma_prior[CO, 54Fe]	0.806	0.612	0.001	1.908	0.009	0.006	4062	3744	1
sigma_prior[CO, 64Ni]	0.797	0.603	0	1.873	0.008	0.005	4513	2912	1
sigma_prior[CO, 66Zn]	0.798	0.598	0	1.859	0.007	0.005	5553	4120	1
sigma_prior[CO, 94Mo]	0.798	0.598	0	1.873	0.007	0.005	5707	3948	1
sigma_prior[CO, 95Mo]	0.81	0.602	0.001	1.896	0.008	0.006	3827	2596	1
sigma_prior[CO, 96Zr]	0.786	0.604	0	1.886	0.006	0.005	6501	4648	1
sigma_prior[CO, 100Ru]	0.802	0.596	0	1.858	0.007	0.005	5230	3959	1
sigma_prior[CV, 48Ca]	0.789	0.596	0	1.872	0.007	0.005	5659	4443	1
sigma_prior[CV, 50Ti]	0.799	0.605	0	1.869	0.009	0.007	4481	3524	1
sigma_prior[CV, 54Cr]	0.811	0.598	0	1.865	0.007	0.005	5716	4548	1
sigma_prior[CV, 54Fe]	0.801	0.6	0	1.879	0.007	0.005	5909	4740	1
sigma_prior[CV, 64Ni]	0.791	0.594	0.001	1.848	0.007	0.005	4632	3929	1
sigma_prior[CV, 66Zn]	0.791	0.605	0	1.878	0.008	0.006	4866	4005	1
sigma_prior[CV, 94Mo]	0.788	0.6	0	1.872	0.007	0.005	5092	4187	1
sigma_prior[CV, 95Mo]	0.8	0.609	0	1.878	0.007	0.005	5393	4625	1
sigma_prior[CV, 96Zr]	0.796	0.596	0	1.87	0.007	0.005	6204	4827	1
sigma_prior[CV, 100Ru]	0.799	0.6	0	1.891	0.007	0.005	5638	4604	1
sigma_prior[CR, 48Ca]	0.79	0.603	0	1.874	0.009	0.006	3101	2217	1
sigma_prior[CR, 50Ti]	0.803	0.599	0.001	1.851	0.007	0.005	4642	3047	1
sigma_prior[CR, 54Cr]	0.797	0.605	0	1.891	0.008	0.005	4062	2740	1
sigma_prior[CR, 54Fe]	0.804	0.603	0	1.876	0.008	0.005	3585	2075	1
sigma_prior[CR, 64Ni]	0.797	0.604	0	1.887	0.007	0.005	5165	3360	1
sigma_prior[CR, 66Zn]	0.799	0.616	0.001	1.907	0.008	0.006	3842	1236	1
sigma_prior[CR, 94Mo]	0.794	0.601	0	1.872	0.009	0.006	3983	3787	1
sigma_prior[CR, 95Mo]	0.791	0.601	0	1.876	0.006	0.004	6413	3593	1
sigma_prior[CR, 96Zr]	0.803	0.595	0	1.868	0.006	0.004	6680	4747	1
sigma_prior[CR, 100Ru]	0.79	0.604	0	1.87	0.007	0.005	5592	3660	1
sigma_prior[H, 48Ca]	0.799	0.602	0.001	1.881	0.008	0.006	4402	3996	1
sigma_prior[H, 50Ti]	0.794	0.593	0	1.836	0.008	0.005	3965	2617	1
sigma_prior[H, 54Cr]	0.813	0.604	0.001	1.897	0.01	0.007	3255	4254	1
sigma_prior[H, 54Fe]	0.808	0.602	0	1.889	0.007	0.005	5105	4482	1
sigma_prior[H, 64Ni]	0.798	0.614	0	1.925	0.008	0.006	4870	4171	1
sigma_prior[H, 66Zn]	0.802	0.595	0	1.866	0.007	0.005	2891	1203	1
sigma_prior[H, 94Mo]	0.804	0.607	0	1.859	0.008	0.006	4544	3490	1
sigma_prior[H, 95Mo]	0.798	0.596	0	1.837	0.008	0.006	3892	4047	1
sigma_prior[H, 96Zr]	0.8	0.607	0	1.908	0.009	0.007	3026	1143	1
sigma_prior[H, 100Ru]	0.787	0.598	0	1.876	0.006	0.004	6187	3777	1
sigma_prior[L, 48Ca]	0.785	0.588	0.002	1.837	0.006	0.004	5926	5261	1
sigma_prior[L, 50Ti]	0.802	0.609	0	1.896	0.008	0.006	4497	3599	1
sigma_prior[L, 54Cr]	0.799	0.612	0	1.896	0.008	0.006	4381	3004	1
sigma_prior[L, 54Fe]	0.801	0.606	0	1.903	0.006	0.005	6272	4082	1
sigma_prior[L, 64Ni]	0.798	0.601	0	1.879	0.007	0.005	5623	4580	1
sigma_prior[L, 66Zn]	0.802	0.607	0	1.89	0.008	0.006	4946	3738	1
sigma_prior[L, 94Mo]	0.792	0.592	0	1.862	0.007	0.005	4566	2787	1
sigma_prior[L, 95Mo]	0.784	0.597	0	1.858	0.007	0.005	5701	4257	1
sigma_prior[L, 96Zr]	0.794	0.596	0	1.853	0.008	0.006	4612	3725	1
sigma_prior[L, 100Ru]	0.801	0.589	0.001	1.859	0.007	0.005	5539	3110	1
sigma_prior[LL, 48Ca]	0.796	0.61	0	1.888	0.007	0.005	6252	5243	1
sigma_prior[LL, 50Ti]	0.795	0.613	0	1.883	0.007	0.005	4630	3062	1
sigma_prior[LL, 54Cr]	0.816	0.623	0	1.924	0.01	0.008	3582	3207	1
sigma_prior[LL, 54Fe]	0.789	0.618	0	1.903	0.007	0.005	5482	3100	1
sigma_prior[LL, 64Ni]	0.815	0.615	0	1.919	0.009	0.007	4602	4056	1
sigma_prior[LL, 66Zn]	0.787	0.603	0	1.884	0.007	0.005	5981	3779	1
sigma_prior[LL, 94Mo]	0.796	0.604	0	1.903	0.008	0.006	4618	4060	1
sigma_prior[LL, 95Mo]	0.797	0.615	0	1.917	0.008	0.006	3891	2692	1
sigma_prior[LL, 96Zr]	0.784	0.595	0	1.849	0.007	0.005	4525	3370	1
sigma_prior[LL, 100Ru]	0.767	0.585	0.011	1.809	0.011	0.008	1967	1308	1
sigma_prior[EH, 48Ca]	0.809	0.604	0.001	1.9	0.007	0.005	4831	4268	1
sigma_prior[EH, 50Ti]	0.793	0.596	0	1.873	0.007	0.005	5886	3908	1
sigma_prior[EH, 54Cr]	0.785	0.615	0	1.915	0.008	0.006	3770	2970	1
sigma_prior[EH, 54Fe]	0.821	0.609	0.004	1.903	0.012	0.008	2443	2911	1
sigma_prior[EH, 64Ni]	0.787	0.597	0.001	1.856	0.007	0.005	4889	2199	1
sigma_prior[EH, 66Zn]	0.797	0.595	0	1.866	0.006	0.005	6329	4522	1
sigma_prior[EH, 94Mo]	0.798	0.594	0.001	1.87	0.006	0.004	6521	4395	1
sigma_prior[EH, 95Mo]	0.778	0.606	0	1.872	0.007	0.005	4657	2033	1
sigma_prior[EH, 96Zr]	0.782	0.593	0	1.837	0.008	0.005	3857	4109	1
sigma_prior[EH, 100Ru]	0.801	0.601	0	1.876	0.007	0.005	5215	3735	1
sigma_prior[EL, 48Ca]	0.809	0.616	0	1.921	0.01	0.008	3538	2358	1
sigma_prior[EL, 50Ti]	0.788	0.597	0.001	1.868	0.007	0.005	5076	3526	1
sigma_prior[EL, 54Cr]	0.795	0.604	0	1.889	0.007	0.005	5288	4796	1
sigma_prior[EL, 54Fe]	0.794	0.597	0	1.872	0.007	0.005	5100	3814	1
sigma_prior[EL, 64Ni]	0.785	0.596	0	1.854	0.007	0.005	5296	3969	1
sigma_prior[EL, 66Zn]	0.797	0.606	0	1.893	0.008	0.006	3949	2113	1
sigma_prior[EL, 94Mo]	0.792	0.604	0	1.881	0.007	0.005	6083	3945	1
sigma_prior[EL, 95Mo]	0.792	0.604	0	1.873	0.008	0.006	4701	3466	1
sigma_prior[EL, 96Zr]	0.784	0.598	0	1.85	0.007	0.005	5427	3585	1
sigma_prior[EL, 100Ru]	0.795	0.594	0.001	1.842	0.007	0.005	4810	3163	1
sigma_prior[Ureilites, 48Ca]	0.803	0.592	0	1.869	0.006	0.004	6559	5025	1
sigma_prior[Ureilites, 50Ti]	0.794	0.602	0	1.861	0.008	0.006	4111	3426	1
sigma_prior[Ureilites, 54Cr]	0.792	0.608	0.001	1.879	0.008	0.005	4021	2144	1
sigma_prior[Ureilites, 54Fe]	0.796	0.603	0	1.872	0.008	0.005	4038	2816	1
sigma_prior[Ureilites, 64Ni]	0.785	0.599	0	1.866	0.008	0.006	4478	4007	1
sigma_prior[Ureilites, 66Zn]	0.801	0.603	0	1.896	0.007	0.005	6290	4075	1
sigma_prior[Ureilites, 94Mo]	0.786	0.608	0	1.894	0.007	0.005	4656	3011	1
sigma_prior[Ureilites, 95Mo]	0.796	0.604	0	1.895	0.009	0.006	3464	2869	1
sigma_prior[Ureilites, 96Zr]	0.789	0.602	0.008	1.877	0.011	0.007	1888	831	1
sigma_prior[Ureilites, 100Ru]	0.806	0.598	0.001	1.867	0.008	0.006	5085	4015	1
sigma_prior[Mars, 48Ca]	0.792	0.607	0	1.893	0.008	0.005	4813	4317	1
sigma_prior[Mars, 50Ti]	0.795	0.598	0.001	1.878	0.007	0.005	5283	3045	1
sigma_prior[Mars, 54Cr]	0.802	0.609	0	1.9	0.008	0.006	4195	3345	1
sigma_prior[Mars, 54Fe]	0.81	0.607	0	1.909	0.008	0.006	4978	4060	1
sigma_prior[Mars, 64Ni]	0.798	0.602	0	1.881	0.006	0.004	6794	4110	1
sigma_prior[Mars, 66Zn]	0.798	0.616	0	1.927	0.009	0.006	4340	3560	1
sigma_prior[Mars, 94Mo]	0.808	0.604	0.001	1.886	0.008	0.005	4683	2597	1
sigma_prior[Mars, 95Mo]	0.796	0.595	0	1.866	0.006	0.004	5441	2561	1
sigma_prior[Mars, 96Zr]	0.814	0.611	0	1.914	0.009	0.006	4174	4196	1
sigma_prior[Mars, 100Ru]	0.787	0.603	0.004	1.885	0.011	0.008	1645	718	1
sigma_prior[Earth, 48Ca]	0.788	0.603	0	1.877	0.008	0.005	3479	1682	1
sigma_prior[Earth, 50Ti]	0.782	0.609	0	1.89	0.007	0.005	4999	3848	1
sigma_prior[Earth, 54Cr]	0.8	0.599	0	1.866	0.007	0.005	6179	5079	1
sigma_prior[Earth, 54Fe]	0.795	0.601	0	1.888	0.007	0.005	4736	3475	1
sigma_prior[Earth, 64Ni]	0.802	0.595	0	1.871	0.006	0.005	6187	3848	1
sigma_prior[Earth, 66Zn]	0.806	0.601	0	1.904	0.008	0.006	4123	2962	1
sigma_prior[Earth, 94Mo]	0.787	0.592	0.001	1.861	0.007	0.005	5027	3530	1
sigma_prior[Earth, 95Mo]	0.794	0.597	0	1.866	0.008	0.005	4679	4750	1
sigma_prior[Earth, 96Zr]	0.805	0.593	0	1.867	0.007	0.005	5419	4373	1
sigma_prior[Earth, 100Ru]	0.79	0.599	0.001	1.857	0.009	0.006	4030	4130	1
sigma_prior[Vesta Group, 48Ca]	0.786	0.602	0.001	1.86	0.007	0.005	4933	2556	1
sigma_prior[Vesta Group, 50Ti]	0.804	0.608	0	1.909	0.008	0.006	5091	3372	1
sigma_prior[Vesta Group, 54Cr]	0.804	0.605	0	1.889	0.007	0.005	5346	4276	1
sigma_prior[Vesta Group, 54Fe]	0.798	0.599	0.001	1.886	0.007	0.005	5841	3871	1
sigma_prior[Vesta Group, 64Ni]	0.801	0.605	0.005	1.885	0.01	0.007	2426	1383	1
sigma_prior[Vesta Group, 66Zn]	0.796	0.599	0.005	1.881	0.012	0.009	1516	1434	1
sigma_prior[Vesta Group, 94Mo]	0.789	0.587	0	1.847	0.007	0.005	4915	3852	1
sigma_prior[Vesta Group, 95Mo]	0.803	0.602	0.001	1.891	0.007	0.005	4572	2326	1
sigma_prior[Vesta Group, 96Zr]	0.81	0.601	0.002	1.902	0.008	0.005	4921	4440	1
sigma_prior[Vesta Group, 100Ru]	0.812	0.598	0.001	1.879	0.007	0.005	5763	4181	1

## Sheet: heavy_idata_summary
	mean	sd	hdi_3%	hdi_97%	mcse_mean	mcse_sd	ess_bulk	ess_tail	r_hat
Y_obs[CI, 94Mo]	-0.171	0	-0.171	-0.171	0	0	12000	12000
Y_obs[CI, 95Mo]	0.375	0	0.375	0.375	0	0	12000	12000
Y_obs[CI, 96Zr]	0.581	0	0.581	0.581	0	0	12000	12000
Y_obs[CI, 100Ru]	0.505	0	0.505	0.505	0	0	12000	12000
Y_obs[CM, 94Mo]	2.184	0	2.184	2.184	0	0	12000	12000
Y_obs[CM, 95Mo]	2.068	0	2.068	2.068	0	0	12000	12000
Y_obs[CM, 96Zr]	1.587	0	1.587	1.587	0	0	12000	12000
Y_obs[CM, 100Ru]	-0.828	0	-0.828	-0.828	0	0	12000	12000
Y_obs[CO, 94Mo]	0.624	0	0.624	0.624	0	0	12000	12000
Y_obs[CO, 95Mo]	0.514	0	0.514	0.514	0	0	12000	12000
Y_obs[CO, 96Zr]	1.252	0	1.252	1.252	0	0	12000	12000
Y_obs[CO, 100Ru]	-1.508	0	-1.508	-1.508	0	0	12000	12000
Y_obs[CV, 94Mo]	0.318	0	0.318	0.318	0	0	12000	12000
Y_obs[CV, 95Mo]	1.117	0	1.117	1.117	0	0	12000	12000
Y_obs[CV, 96Zr]	1.419	0	1.419	1.419	0	0	12000	12000
Y_obs[CV, 100Ru]	-1.923	0	-1.923	-1.923	0	0	12000	12000
Y_obs[CR, 94Mo]	2.016	0	2.016	2.016	0	0	12000	12000
Y_obs[CR, 95Mo]	1.836	0	1.836	1.836	0	0	12000	12000
Y_obs[CR, 96Zr]	1.467	0	1.467	1.467	0	0	12000	12000
Y_obs[CR, 100Ru]	-1.597	0	-1.597	-1.597	0	0	12000	12000
Y_obs[H, 94Mo]	-0.355	0	-0.355	-0.355	0	0	12000	12000
Y_obs[H, 95Mo]	-0.553	0	-0.553	-0.553	0	0	12000	12000
Y_obs[H, 96Zr]	-0.545	0	-0.545	-0.545	0	0	12000	12000
Y_obs[H, 100Ru]	0.327	0	0.327	0.327	0	0	12000	12000
Y_obs[L, 94Mo]	-0.477	0	-0.477	-0.477	0	0	12000	12000
Y_obs[L, 95Mo]	-0.738	0	-0.738	-0.738	0	0	12000	12000
Y_obs[L, 96Zr]	-0.647	0	-0.647	-0.647	0	0	12000	12000
Y_obs[L, 100Ru]	0.386	0	0.386	0.386	0	0	12000	12000
Y_obs[LL, 94Mo]	-0.431	0	-0.431	-0.431	0	0	12000	12000
Y_obs[LL, 95Mo]	-0.761	0	-0.761	-0.761	0	0	12000	12000
Y_obs[LL, 96Zr]	-0.664	0	-0.664	-0.664	0	0	12000	12000
Y_obs[LL, 100Ru]	0.575	1.246	-1.57	3.08	0.033	0.024	1000	1409	1.01
Y_obs[EH, 94Mo]	-0.691	0	-0.691	-0.691	0	0	12000	12000
Y_obs[EH, 95Mo]	-0.738	0	-0.738	-0.738	0	0	12000	12000
Y_obs[EH, 96Zr]	-1	0	-1	-1	0	0	12000	12000
Y_obs[EH, 100Ru]	0.978	0	0.978	0.978	0	0	12000	12000
Y_obs[EL, 94Mo]	-0.967	0	-0.967	-0.967	0	0	12000	12000
Y_obs[EL, 95Mo]	-0.947	0	-0.947	-0.947	0	0	12000	12000
Y_obs[EL, 96Zr]	-0.952	0	-0.952	-0.952	0	0	12000	12000
Y_obs[EL, 100Ru]	0.978	0	0.978	0.978	0	0	12000	12000
Y_obs[Ureilites, 94Mo]	0.043	0	0.043	0.043	0	0	12000	12000
Y_obs[Ureilites, 95Mo]	-0.251	0	-0.251	-0.251	0	0	12000	12000
Y_obs[Ureilites, 96Zr]	-0.437	1.105	-2.408	1.856	0.018	0.014	4369	4014	1
Y_obs[Ureilites, 100Ru]	0.327	0	0.327	0.327	0	0	12000	12000
Y_obs[Mars, 94Mo]	-0.875	0	-0.875	-0.875	0	0	12000	12000
Y_obs[Mars, 95Mo]	-0.645	0	-0.645	-0.645	0	0	12000	12000
Y_obs[Mars, 96Zr]	-0.712	0	-0.712	-0.712	0	0	12000	12000
Y_obs[Mars, 100Ru]	0.718	1.054	-1.468	2.781	0.016	0.013	5590	4139	1
Y_obs[Earth, 94Mo]	-1.379	0	-1.379	-1.379	0	0	12000	12000
Y_obs[Earth, 95Mo]	-1.156	0	-1.156	-1.156	0	0	12000	12000
Y_obs[Earth, 96Zr]	-1.311	0	-1.311	-1.311	0	0	12000	12000
Y_obs[Earth, 100Ru]	1.274	0	1.274	1.274	0	0	12000	12000
Y_obs[Vesta Group, 94Mo]	0.162	0	0.162	0.162	0	0	12000	12000
Y_obs[Vesta Group, 95Mo]	-0.12	0	-0.12	-0.12	0	0	12000	12000
Y_obs[Vesta Group, 96Zr]	-0.314	0	-0.314	-0.314	0	0	12000	12000
Y_obs[Vesta Group, 100Ru]	0.012	0	0.012	0.012	0	0	12000	12000
Y_obs_unobserved[0]	0.575	1.246	-1.57	3.08	0.033	0.024	1000	1409	1.01
Y_obs_unobserved[1]	-0.437	1.105	-2.408	1.856	0.018	0.014	4369	4014	1
Y_obs_unobserved[2]	0.718	1.054	-1.468	2.781	0.016	0.013	5590	4139	1
Z[CI, 0]	0.152	0.493	-0.757	1.105	0.007	0.005	5516	6331	1
Z[CI, 1]	-0.187	0.865	-1.772	1.459	0.028	0.02	963	1138	1.01
Z[CM, 0]	3.468	0.505	2.554	4.467	0.008	0.006	3929	4930	1
Z[CM, 1]	1.012	0.878	-0.52	2.698	0.027	0.021	1105	1616	1.01
Z[CO, 0]	1.944	0.422	1.104	2.692	0.013	0.009	1204	603	1
Z[CO, 1]	-1.005	0.663	-2.251	0.245	0.008	0.006	6289	6864	1
Z[CV, 0]	2.345	0.602	1.228	3.487	0.016	0.011	1390	2911	1
Z[CV, 1]	-2.453	0.613	-3.542	-1.296	0.01	0.007	3425	5930	1
Z[CR, 0]	3.381	0.434	2.532	4.156	0.011	0.008	1458	3273	1
Z[CR, 1]	0.782	0.722	-0.576	2.143	0.017	0.012	1880	1632	1
Z[H, 0]	-0.979	0.138	-1.248	-0.716	0.003	0.002	2722	4371	1
Z[H, 1]	0.254	0.28	-0.278	0.788	0.004	0.003	4488	4828	1
Z[L, 0]	-1.238	0.243	-1.696	-0.775	0.006	0.004	1612	1608	1
Z[L, 1]	0.084	0.543	-0.968	1.087	0.024	0.017	600	186	1.01
Z[LL, 0]	-1.266	0.185	-1.608	-0.904	0.005	0.004	1193	2230	1.01
Z[LL, 1]	0.206	0.398	-0.548	0.972	0.007	0.005	2874	3324	1
Z[EH, 0]	-1.747	0.219	-2.18	-1.361	0.004	0.003	2774	4634	1
Z[EH, 1]	0.431	0.39	-0.294	1.188	0.006	0.004	3685	2564	1
Z[EL, 0]	-1.96	0.165	-2.284	-1.666	0.004	0.003	2246	2903	1
Z[EL, 1]	-0.14	0.294	-0.73	0.388	0.005	0.004	4251	4111	1
Z[Ureilites, 0]	-0.505	0.247	-0.993	-0.069	0.006	0.004	1674	3574	1
Z[Ureilites, 1]	0.863	0.346	0.253	1.531	0.005	0.003	5104	6748	1
Z[Mars, 0]	-1.52	0.178	-1.86	-1.187	0.005	0.003	1385	1810	1
Z[Mars, 1]	-0.402	0.314	-1.004	0.17	0.006	0.004	2771	5349	1
Z[Earth, 0]	-2.641	0.205	-3.055	-2.291	0.006	0.004	1392	2512	1
Z[Earth, 1]	-0.296	0.368	-1.04	0.345	0.006	0.005	4163	3020	1
Z[Vesta Group, 0]	-0.229	0.218	-0.644	0.185	0.006	0.004	1310	2815	1
Z[Vesta Group, 1]	0.888	0.27	0.442	1.387	0.005	0.004	2749	4886	1
alpha[0, 94Mo]	0.476	0.046	0.386	0.559	0.001	0.001	1620	2266	1
alpha[0, 95Mo]	0.468	0.033	0.402	0.526	0.001	0.001	1996	2525	1
alpha[0, 96Zr]	0.51	0.035	0.437	0.573	0.001	0	3122	3558	1
alpha[0, 100Ru]	-0.486	0.034	-0.555	-0.426	0.001	0.001	712	152	1.01
alpha[1, 94Mo]	0.33	0.147	0.083	0.621	0.004	0.003	1311	881	1
alpha[1, 95Mo]	-0.01	0.117	-0.231	0.205	0.004	0.003	1058	1174	1
alpha[1, 96Zr]	-0.191	0.139	-0.452	0.076	0.004	0.003	1371	2596	1
alpha[1, 100Ru]	0.05	0.148	-0.226	0.324	0.004	0.003	1287	3322	1
alpha_precision[0]	644.124	650.775	1.259	1795.98	8.524	6.028	4018	5506	1
alpha_precision[1]	6.061	5.448	0.159	14.49	0.189	0.134	988	813	1.01
nu-1	21.872	23.87	0.524	65.635	0.367	0.259	929	869	1
sigma_obs[0, 0]	0.627	0	0.627	0.627	0	0	12000	12000
sigma_obs[0, 1]	0.58	0	0.58	0.58	0	0	12000	12000
sigma_obs[0, 2]	0.383	0	0.383	0.383	0	0	12000	12000
sigma_obs[0, 3]	0.385	0	0.385	0.385	0	0	12000	12000
sigma_obs[1, 0]	1.376	0	1.376	1.376	0	0	12000	12000
sigma_obs[1, 1]	0.51	0	0.51	0.51	0	0	12000	12000
sigma_obs[1, 2]	0.168	0	0.168	0.168	0	0	12000	12000
sigma_obs[1, 3]	0.711	0	0.711	0.711	0	0	12000	12000
sigma_obs[2, 0]	0.382	0	0.382	0.382	0	0	12000	12000
sigma_obs[2, 1]	0.394	0	0.394	0.394	0	0	12000	12000
sigma_obs[2, 2]	0.168	0	0.168	0.168	0	0	12000	12000
sigma_obs[2, 3]	1.332	0	1.332	1.332	0	0	12000	12000
sigma_obs[3, 0]	0.061	0	0.061	0.061	0	0	12000	12000
sigma_obs[3, 1]	0.07	0	0.07	0.07	0	0	12000	12000
sigma_obs[3, 2]	0.383	0	0.383	0.383	0	0	12000	12000
sigma_obs[3, 3]	0.237	0	0.237	0.237	0	0	12000	12000
sigma_obs[4, 0]	0.413	0	0.413	0.413	0	0	12000	12000
sigma_obs[4, 1]	0.441	0	0.441	0.441	0	0	12000	12000
sigma_obs[4, 2]	0.216	0	0.216	0.216	0	0	12000	12000
sigma_obs[4, 3]	0.385	0	0.385	0.385	0	0	12000	12000
sigma_obs[5, 0]	0.107	0	0.107	0.107	0	0	12000	12000
sigma_obs[5, 1]	0.093	0	0.093	0.093	0	0	12000	12000
sigma_obs[5, 2]	0.048	0	0.048	0.048	0	0	12000	12000
sigma_obs[5, 3]	0.148	0	0.148	0.148	0	0	12000	12000
sigma_obs[6, 0]	0.291	0	0.291	0.291	0	0	12000	12000
sigma_obs[6, 1]	0.255	0	0.255	0.255	0	0	12000	12000
sigma_obs[6, 2]	0.072	0	0.072	0.072	0	0	12000	12000
sigma_obs[6, 3]	0.385	0	0.385	0.385	0	0	12000	12000
sigma_obs[7, 0]	0.168	0	0.168	0.168	0	0	12000	12000
sigma_obs[7, 1]	0.139	0	0.139	0.139	0	0	12000	12000
sigma_obs[7, 2]	0.048	0	0.048	0.048	0	0	12000	12000
sigma_obs[7, 3]	0.836	0.611	0.021	1.961	0.016	0.011	1609	1930	1
sigma_obs[8, 0]	0.122	0	0.122	0.122	0	0	12000	12000
sigma_obs[8, 1]	0.139	0	0.139	0.139	0	0	12000	12000
sigma_obs[8, 2]	0.12	0	0.12	0.12	0	0	12000	12000
sigma_obs[8, 3]	0.237	0	0.237	0.237	0	0	12000	12000
sigma_obs[9, 0]	0.061	0	0.061	0.061	0	0	12000	12000
sigma_obs[9, 1]	0.093	0	0.093	0.093	0	0	12000	12000
sigma_obs[9, 2]	0.072	0	0.072	0.072	0	0	12000	12000
sigma_obs[9, 3]	0.148	0	0.148	0.148	0	0	12000	12000
sigma_obs[10, 0]	0.061	0	0.061	0.061	0	0	12000	12000
sigma_obs[10, 1]	0.07	0	0.07	0.07	0	0	12000	12000
sigma_obs[10, 2]	0.797	0.602	0.007	1.863	0.016	0.011	407	118	1.01
sigma_obs[10, 3]	0.148	0	0.148	0.148	0	0	12000	12000
sigma_obs[11, 0]	0.092	0	0.092	0.092	0	0	12000	12000
sigma_obs[11, 1]	0.093	0	0.093	0.093	0	0	12000	12000
sigma_obs[11, 2]	0.048	0	0.048	0.048	0	0	12000	12000
sigma_obs[11, 3]	0.794	0.607	0.006	1.884	0.016	0.011	646	581	1.01
sigma_obs[12, 0]	0.076	0	0.076	0.076	0	0	12000	12000
sigma_obs[12, 1]	0.07	0	0.07	0.07	0	0	12000	12000
sigma_obs[12, 2]	0.048	0	0.048	0.048	0	0	12000	12000
sigma_obs[12, 3]	0.059	0	0.059	0.059	0	0	12000	12000
sigma_obs[13, 0]	0.037	0	0.037	0.037	0	0	12000	12000
sigma_obs[13, 1]	0.032	0	0.032	0.032	0	0	12000	12000
sigma_obs[13, 2]	0.036	0	0.036	0.036	0	0	12000	12000
sigma_obs[13, 3]	0.054	0	0.054	0.054	0	0	12000	12000
sigma_prior[CI, 94Mo]	0.82	0.598	0	1.879	0.012	0.008	2805	3279	1
sigma_prior[CI, 95Mo]	0.801	0.608	0	1.936	0.01	0.008	3725	1351	1
sigma_prior[CI, 96Zr]	0.807	0.589	0.002	1.858	0.007	0.005	5988	3966	1
sigma_prior[CI, 100Ru]	0.802	0.614	0	1.911	0.01	0.007	3083	2198	1
sigma_prior[CM, 94Mo]	0.783	0.608	0	1.881	0.013	0.009	1187	2122	1
sigma_prior[CM, 95Mo]	0.799	0.611	0	1.92	0.011	0.008	3219	3215	1
sigma_prior[CM, 96Zr]	0.792	0.592	0	1.863	0.007	0.005	5812	4492	1
sigma_prior[CM, 100Ru]	0.813	0.602	0	1.882	0.009	0.007	4193	4040	1
sigma_prior[CO, 94Mo]	0.789	0.605	0	1.879	0.007	0.005	6893	5345	1
sigma_prior[CO, 95Mo]	0.793	0.588	0	1.864	0.006	0.004	7247	4212	1
sigma_prior[CO, 96Zr]	0.805	0.582	0	1.831	0.007	0.005	4645	5073	1
sigma_prior[CO, 100Ru]	0.789	0.615	0	1.904	0.012	0.009	830	254	1.01
sigma_prior[CV, 94Mo]	0.796	0.608	0	1.907	0.014	0.01	1082	1617	1
sigma_prior[CV, 95Mo]	0.812	0.593	0.001	1.861	0.007	0.005	6207	5262	1
sigma_prior[CV, 96Zr]	0.82	0.606	0	1.891	0.013	0.009	3119	4356	1
sigma_prior[CV, 100Ru]	0.772	0.606	0	1.855	0.013	0.009	1017	2454	1
sigma_prior[CR, 94Mo]	0.804	0.596	0	1.842	0.008	0.006	4594	3691	1
sigma_prior[CR, 95Mo]	0.795	0.592	0	1.829	0.006	0.004	6321	3065	1
sigma_prior[CR, 96Zr]	0.803	0.617	0.001	1.941	0.014	0.01	2444	1281	1
sigma_prior[CR, 100Ru]	0.8	0.602	0	1.896	0.008	0.006	4685	4445	1
sigma_prior[H, 94Mo]	0.791	0.604	0	1.889	0.007	0.005	4418	1617	1
sigma_prior[H, 95Mo]	0.79	0.587	0	1.833	0.006	0.005	5989	3778	1
sigma_prior[H, 96Zr]	0.781	0.6	0	1.875	0.009	0.007	4125	4399	1
sigma_prior[H, 100Ru]	0.774	0.594	0	1.842	0.01	0.007	2788	2724	1
sigma_prior[L, 94Mo]	0.788	0.605	0	1.884	0.008	0.006	3813	5571	1
sigma_prior[L, 95Mo]	0.804	0.602	0	1.882	0.009	0.006	3961	4146	1
sigma_prior[L, 96Zr]	0.798	0.615	0	1.929	0.009	0.006	4274	5080	1
sigma_prior[L, 100Ru]	0.812	0.604	0	1.89	0.01	0.007	3676	3932	1
sigma_prior[LL, 94Mo]	0.794	0.598	0	1.856	0.007	0.005	5218	4201	1
sigma_prior[LL, 95Mo]	0.784	0.596	0.001	1.852	0.013	0.009	1415	5462	1
sigma_prior[LL, 96Zr]	0.793	0.587	0	1.86	0.007	0.005	5708	5247	1
sigma_prior[LL, 100Ru]	0.836	0.611	0.021	1.961	0.016	0.011	1609	1930	1
sigma_prior[EH, 94Mo]	0.812	0.603	0.001	1.874	0.01	0.007	2991	4627	1
sigma_prior[EH, 95Mo]	0.796	0.597	0	1.889	0.007	0.005	4863	3565	1
sigma_prior[EH, 96Zr]	0.786	0.603	0	1.879	0.007	0.005	5119	4006	1
sigma_prior[EH, 100Ru]	0.795	0.604	0	1.884	0.007	0.005	5511	4364	1
sigma_prior[EL, 94Mo]	0.787	0.604	0	1.89	0.007	0.005	3771	967	1
sigma_prior[EL, 95Mo]	0.785	0.599	0	1.867	0.006	0.004	5964	4096	1
sigma_prior[EL, 96Zr]	0.823	0.599	0.001	1.884	0.012	0.008	2750	3212	1
sigma_prior[EL, 100Ru]	0.793	0.595	0	1.868	0.008	0.006	4662	3871	1
sigma_prior[Ureilites, 94Mo]	0.806	0.599	0	1.873	0.008	0.005	4550	4913	1
sigma_prior[Ureilites, 95Mo]	0.794	0.602	0	1.875	0.007	0.005	6821	3990	1
sigma_prior[Ureilites, 96Zr]	0.797	0.602	0.007	1.863	0.016	0.011	407	118	1.01
sigma_prior[Ureilites, 100Ru]	0.808	0.607	0	1.897	0.014	0.01	2215	4031	1
sigma_prior[Mars, 94Mo]	0.788	0.588	0	1.837	0.01	0.007	3204	4075	1
sigma_prior[Mars, 95Mo]	0.799	0.605	0	1.886	0.008	0.006	4100	4020	1
sigma_prior[Mars, 96Zr]	0.804	0.588	0	1.842	0.006	0.005	5781	4132	1
sigma_prior[Mars, 100Ru]	0.794	0.607	0.006	1.884	0.016	0.011	646	581	1.01
sigma_prior[Earth, 94Mo]	0.793	0.597	0	1.837	0.006	0.004	6598	4904	1
sigma_prior[Earth, 95Mo]	0.789	0.59	0	1.845	0.006	0.004	5659	4192	1
sigma_prior[Earth, 96Zr]	0.791	0.588	0.001	1.833	0.007	0.005	6451	4573	1
sigma_prior[Earth, 100Ru]	0.816	0.622	0.002	1.916	0.015	0.011	2003	2753	1
sigma_prior[Vesta Group, 94Mo]	0.801	0.591	0.001	1.85	0.007	0.005	5447	4749	1
sigma_prior[Vesta Group, 95Mo]	0.803	0.596	0	1.88	0.01	0.007	3243	2227	1
sigma_prior[Vesta Group, 96Zr]	0.784	0.603	0	1.861	0.007	0.005	4597	3831	1
sigma_prior[Vesta Group, 100Ru]	0.82	0.6	0	1.868	0.011	0.008	3105	3870	1

## Sheet: iron-peak_idata_summary
	mean	sd	hdi_3%	hdi_97%	mcse_mean	mcse_sd	ess_bulk	ess_tail	r_hat
Y_obs[CI, 48Ca]	0.847	0	0.847	0.847	0	0	12000	12000
Y_obs[CI, 50Ti]	0.771	0	0.771	0.771	0	0	12000	12000
Y_obs[CI, 54Cr]	1.747	0	1.747	1.747	0	0	12000	12000
Y_obs[CI, 54Fe]	-1.108	0	-1.108	-1.108	0	0	12000	12000
Y_obs[CI, 64Ni]	2.214	0	2.214	2.214	0	0	12000	12000
Y_obs[CI, 66Zn]	1.388	0	1.388	1.388	0	0	12000	12000
Y_obs[CM, 48Ca]	1.513	0	1.513	1.513	0	0	12000	12000
Y_obs[CM, 50Ti]	1.369	0	1.369	1.369	0	0	12000	12000
Y_obs[CM, 54Cr]	1.067	0	1.067	1.067	0	0	12000	12000
Y_obs[CM, 54Fe]	1.106	0	1.106	1.106	0	0	12000	12000
Y_obs[CM, 64Ni]	1.167	0	1.167	1.167	0	0	12000	12000
Y_obs[CM, 66Zn]	1.189	0	1.189	1.189	0	0	12000	12000
Y_obs[CO, 48Ca]	1.978	0	1.978	1.978	0	0	12000	12000
Y_obs[CO, 50Ti]	1.633	0	1.633	1.633	0	0	12000	12000
Y_obs[CO, 54Cr]	0.879	0	0.879	0.879	0	0	12000	12000
Y_obs[CO, 54Fe]	0.375	0	0.375	0.375	0	0	12000	12000
Y_obs[CO, 64Ni]	0.725	0	0.725	0.725	0	0	12000	12000
Y_obs[CO, 66Zn]	1.149	0	1.149	1.149	0	0	12000	12000
Y_obs[CV, 48Ca]	1.123	0	1.123	1.123	0	0	12000	12000
Y_obs[CV, 50Ti]	1.599	0	1.599	1.599	0	0	12000	12000
Y_obs[CV, 54Cr]	0.975	0	0.975	0.975	0	0	12000	12000
Y_obs[CV, 54Fe]	1.567	0	1.567	1.567	0	0	12000	12000
Y_obs[CV, 64Ni]	0.89	0	0.89	0.89	0	0	12000	12000
Y_obs[CV, 66Zn]	1.348	0	1.348	1.348	0	0	12000	12000
Y_obs[CR, 48Ca]	0.866	0	0.866	0.866	0	0	12000	12000
Y_obs[CR, 50Ti]	0.949	0	0.949	0.949	0	0	12000	12000
Y_obs[CR, 54Cr]	1.495	0	1.495	1.495	0	0	12000	12000
Y_obs[CR, 54Fe]	2.174	0	2.174	2.174	0	0	12000	12000
Y_obs[CR, 64Ni]	0.725	0	0.725	0.725	0	0	12000	12000
Y_obs[CR, 66Zn]	1.388	0	1.388	1.388	0	0	12000	12000
Y_obs[H, 48Ca]	-0.604	0	-0.604	-0.604	0	0	12000	12000
Y_obs[H, 50Ti]	-0.656	0	-0.656	-0.656	0	0	12000	12000
Y_obs[H, 54Cr]	-0.793	0	-0.793	-0.793	0	0	12000	12000
Y_obs[H, 54Fe]	-0.158	0	-0.158	-0.158	0	0	12000	12000
Y_obs[H, 64Ni]	-1.013	0	-1.013	-1.013	0	0	12000	12000
Y_obs[H, 66Zn]	-1.006	0	-1.006	-1.006	0	0	12000	12000
Y_obs[L, 48Ca]	-0.585	0	-0.585	-0.585	0	0	12000	12000
Y_obs[L, 50Ti]	-0.689	0	-0.689	-0.689	0	0	12000	12000
Y_obs[L, 54Cr]	-0.708	0	-0.708	-0.708	0	0	12000	12000
Y_obs[L, 54Fe]	-0.265	0	-0.265	-0.265	0	0	12000	12000
Y_obs[L, 64Ni]	-0.806	0	-0.806	-0.806	0	0	12000	12000
Y_obs[L, 66Zn]	-0.807	0	-0.807	-0.807	0	0	12000	12000
Y_obs[LL, 48Ca]	-0.679	0	-0.679	-0.679	0	0	12000	12000
Y_obs[LL, 50Ti]	-0.7	0	-0.7	-0.7	0	0	12000	12000
Y_obs[LL, 54Cr]	-0.85	0	-0.85	-0.85	0	0	12000	12000
Y_obs[LL, 54Fe]	-0.007	0	-0.007	-0.007	0	0	12000	12000
Y_obs[LL, 64Ni]	-1.095	0	-1.095	-1.095	0	0	12000	12000
Y_obs[LL, 66Zn]	-0.886	0	-0.886	-0.886	0	0	12000	12000
Y_obs[EH, 48Ca]	-0.522	0	-0.522	-0.522	0	0	12000	12000
Y_obs[EH, 50Ti]	-0.396	0	-0.396	-0.396	0	0	12000	12000
Y_obs[EH, 54Cr]	-0.27	0	-0.27	-0.27	0	0	12000	12000
Y_obs[EH, 54Fe]	-1.206	2.387	-4.828	2.738	0.092	0.072	1510	579	1
Y_obs[EH, 64Ni]	-0.061	0	-0.061	-0.061	0	0	12000	12000
Y_obs[EH, 66Zn]	-0.447	0	-0.447	-0.447	0	0	12000	12000
Y_obs[EL, 48Ca]	-0.566	0	-0.566	-0.566	0	0	12000	12000
Y_obs[EL, 50Ti]	-0.503	0	-0.503	-0.503	0	0	12000	12000
Y_obs[EL, 54Cr]	-0.229	0	-0.229	-0.229	0	0	12000	12000
Y_obs[EL, 54Fe]	-0.737	0	-0.737	-0.737	0	0	12000	12000
Y_obs[EL, 64Ni]	-0.558	0	-0.558	-0.558	0	0	12000	12000
Y_obs[EL, 66Zn]	-0.447	0	-0.447	-0.447	0	0	12000	12000
Y_obs[Ureilites, 48Ca]	-1.289	0	-1.289	-1.289	0	0	12000	12000
Y_obs[Ureilites, 50Ti]	-1.459	0	-1.459	-1.459	0	0	12000	12000
Y_obs[Ureilites, 54Cr]	-1.467	0	-1.467	-1.467	0	0	12000	12000
Y_obs[Ureilites, 54Fe]	0.218	0	0.218	0.218	0	0	12000	12000
Y_obs[Ureilites, 64Ni]	-1.178	0	-1.178	-1.178	0	0	12000	12000
Y_obs[Ureilites, 66Zn]	-1.166	0	-1.166	-1.166	0	0	12000	12000
Y_obs[Mars, 48Ca]	-0.579	0	-0.579	-0.579	0	0	12000	12000
Y_obs[Mars, 50Ti]	-0.58	0	-0.58	-0.58	0	0	12000	12000
Y_obs[Mars, 54Cr]	-0.516	0	-0.516	-0.516	0	0	12000	12000
Y_obs[Mars, 54Fe]	-0.771	0	-0.771	-0.771	0	0	12000	12000
Y_obs[Mars, 64Ni]	-0.02	0	-0.02	-0.02	0	0	12000	12000
Y_obs[Mars, 66Zn]	-0.607	0	-0.607	-0.607	0	0	12000	12000
Y_obs[Earth, 48Ca]	-0.447	0	-0.447	-0.447	0	0	12000	12000
Y_obs[Earth, 50Ti]	-0.321	0	-0.321	-0.321	0	0	12000	12000
Y_obs[Earth, 54Cr]	-0.133	0	-0.133	-0.133	0	0	12000	12000
Y_obs[Earth, 54Fe]	-1.547	0	-1.547	-1.547	0	0	12000	12000
Y_obs[Earth, 64Ni]	0.146	0	0.146	0.146	0	0	12000	12000
Y_obs[Earth, 66Zn]	-0.088	0	-0.088	-0.088	0	0	12000	12000
Y_obs[Vesta Group, 48Ca]	-1.056	0	-1.056	-1.056	0	0	12000	12000
Y_obs[Vesta Group, 50Ti]	-1.017	0	-1.017	-1.017	0	0	12000	12000
Y_obs[Vesta Group, 54Cr]	-1.198	0	-1.198	-1.198	0	0	12000	12000
Y_obs[Vesta Group, 54Fe]	-0.108	0	-0.108	-0.108	0	0	12000	12000
Y_obs[Vesta Group, 64Ni]	-1.441	2.344	-4.895	2.097	0.095	0.087	2807	1532	1
Y_obs[Vesta Group, 66Zn]	-1.287	2.5	-4.51	1.971	0.106	0.096	2627	1581	1
Y_obs_unobserved[0]	-1.206	2.387	-4.828	2.738	0.092	0.072	1510	579	1
Y_obs_unobserved[1]	-1.441	2.344	-4.895	2.097	0.095	0.087	2807	1532	1
Y_obs_unobserved[2]	-1.287	2.5	-4.51	1.971	0.106	0.096	2627	1581	1
Z[CI, 0]	2.385	0.292	1.876	2.954	0.008	0.006	1274	1750	1
Z[CI, 1]	-2.241	0.473	-3.181	-1.479	0.007	0.005	4965	4853	1
Z[CM, 0]	3.193	0.249	2.721	3.654	0.008	0.006	1115	881	1
Z[CM, 1]	0.81	0.418	0.041	1.608	0.005	0.004	6384	4885	1
Z[CO, 0]	2.705	0.344	2.108	3.384	0.007	0.005	2595	4679	1
Z[CO, 1]	0.473	0.659	-0.714	1.695	0.009	0.007	5874	5570	1
Z[CV, 0]	2.633	0.203	2.302	2.997	0.008	0.006	797	634	1
Z[CV, 1]	0.669	0.311	0.135	1.277	0.007	0.005	2214	4109	1
Z[CR, 0]	2.182	0.356	1.615	2.866	0.009	0.006	1861	2446	1
Z[CR, 1]	0.268	1.177	-1.941	2.062	0.025	0.017	2749	6021	1
Z[H, 0]	-1.698	0.153	-2.002	-1.425	0.005	0.004	1049	903	1
Z[H, 1]	0.537	0.29	-0.002	1.09	0.004	0.003	4073	4870	1
Z[L, 0]	-1.676	0.122	-1.906	-1.443	0.004	0.003	961	814	1
Z[L, 1]	0.227	0.31	-0.329	0.829	0.004	0.003	6516	6567	1
Z[LL, 0]	-1.763	0.123	-2	-1.552	0.005	0.003	867	884	1
Z[LL, 1]	0.7	0.261	0.218	1.198	0.004	0.003	5439	6351	1
Z[EH, 0]	-1.06	0.127	-1.306	-0.821	0.004	0.003	1119	1281	1
Z[EH, 1]	-0.987	0.306	-1.565	-0.426	0.005	0.004	3346	4813	1
Z[EL, 0]	-1.209	0.124	-1.433	-0.967	0.004	0.003	1092	1161	1
Z[EL, 1]	-0.566	0.336	-1.212	0.07	0.004	0.004	7008	4984	1
Z[Ureilites, 0]	-3.206	0.23	-3.655	-2.802	0.009	0.006	892	819	1
Z[Ureilites, 1]	0.942	0.309	0.349	1.517	0.005	0.004	3488	3425	1
Z[Mars, 0]	-1.352	0.096	-1.533	-1.184	0.004	0.003	821	738	1
Z[Mars, 1]	-0.358	0.208	-0.75	0.038	0.003	0.002	4154	5528	1
Z[Earth, 0]	-0.743	0.159	-1.037	-0.431	0.004	0.003	1614	1887	1
Z[Earth, 1]	-1.425	0.259	-1.909	-0.924	0.005	0.004	3233	2684	1
Z[Vesta Group, 0]	-2.591	0.165	-2.909	-2.311	0.007	0.005	756	738	1
Z[Vesta Group, 1]	0.668	0.254	0.191	1.149	0.004	0.003	3923	5150	1
alpha[0, 48Ca]	0.418	0.025	0.37	0.462	0.001	0.001	732	747	1
alpha[0, 50Ti]	0.41	0.024	0.364	0.453	0.001	0.001	761	713	1
alpha[0, 54Cr]	0.415	0.026	0.367	0.463	0.001	0.001	795	681	1
alpha[0, 54Fe]	0.237	0.041	0.162	0.317	0.001	0	3679	3290	1
alpha[0, 64Ni]	0.427	0.034	0.358	0.489	0.001	0.001	1934	1529	1
alpha[0, 66Zn]	0.448	0.031	0.385	0.504	0.001	0.001	1399	1157	1
alpha[1, 48Ca]	0.073	0.043	-0.003	0.16	0.001	0.001	1465	2049	1
alpha[1, 50Ti]	0.047	0.04	-0.03	0.12	0.001	0.001	1949	2665	1
alpha[1, 54Cr]	-0.18	0.045	-0.262	-0.091	0.001	0.001	2277	3174	1
alpha[1, 54Fe]	0.868	0.073	0.721	0.99	0.002	0.001	2945	1891	1
alpha[1, 64Ni]	-0.368	0.058	-0.472	-0.25	0.001	0.001	2686	2116	1
alpha[1, 66Zn]	-0.072	0.05	-0.172	0.019	0.001	0.001	3340	3255	1
alpha_precision[0]	916.366	786.521	25.108	2338.88	16.182	11.444	1542	1764	1
alpha_precision[1]	565.359	605.033	4.083	1626.83	10.597	7.494	2118	3180	1
nu-1	1.181	0.621	0.204	2.304	0.01	0.007	3650	4559	1
sigma_obs[0, 0]	0.045	0	0.045	0.045	0	0	12000	12000
sigma_obs[0, 1]	0.034	0	0.034	0.034	0	0	12000	12000
sigma_obs[0, 2]	0.126	0	0.126	0.126	0	0	12000	12000
sigma_obs[0, 3]	0.18	0	0.18	0.18	0	0	12000	12000
sigma_obs[0, 4]	0.414	0	0.414	0.414	0	0	12000	12000
sigma_obs[0, 5]	0.279	0	0.279	0.279	0	0	12000	12000
sigma_obs[1, 0]	0.088	0	0.088	0.088	0	0	12000	12000
sigma_obs[1, 1]	0.057	0	0.057	0.057	0	0	12000	12000
sigma_obs[1, 2]	0.081	0	0.081	0.081	0	0	12000	12000
sigma_obs[1, 3]	0.303	0	0.303	0.303	0	0	12000	12000
sigma_obs[1, 4]	0.356	0	0.356	0.356	0	0	12000	12000
sigma_obs[1, 5]	0.2	0	0.2	0.2	0	0	12000	12000
sigma_obs[2, 0]	0.352	0	0.352	0.352	0	0	12000	12000
sigma_obs[2, 1]	0.201	0	0.201	0.201	0	0	12000	12000
sigma_obs[2, 2]	0.178	0	0.178	0.178	0	0	12000	12000
sigma_obs[2, 3]	0.506	0	0.506	0.506	0	0	12000	12000
sigma_obs[2, 4]	0.455	0	0.455	0.455	0	0	12000	12000
sigma_obs[2, 5]	0.08	0	0.08	0.08	0	0	12000	12000
sigma_obs[3, 0]	0.013	0	0.013	0.013	0	0	12000	12000
sigma_obs[3, 1]	0.08	0	0.08	0.08	0	0	12000	12000
sigma_obs[3, 2]	0.041	0	0.041	0.041	0	0	12000	12000
sigma_obs[3, 3]	0.405	0	0.405	0.405	0	0	12000	12000
sigma_obs[3, 4]	0.124	0	0.124	0.124	0	0	12000	12000
sigma_obs[3, 5]	0.16	0	0.16	0.16	0	0	12000	12000
sigma_obs[4, 0]	0.013	0	0.013	0.013	0	0	12000	12000
sigma_obs[4, 1]	0.138	0	0.138	0.138	0	0	12000	12000
sigma_obs[4, 2]	0.082	0	0.082	0.082	0	0	12000	12000
sigma_obs[4, 3]	0.517	0	0.517	0.517	0	0	12000	12000
sigma_obs[4, 4]	0.621	0	0.621	0.621	0	0	12000	12000
sigma_obs[4, 5]	0.12	0	0.12	0.12	0	0	12000	12000
sigma_obs[5, 0]	0.182	0	0.182	0.182	0	0	12000	12000
sigma_obs[5, 1]	0.052	0	0.052	0.052	0	0	12000	12000
sigma_obs[5, 2]	0.027	0	0.027	0.027	0	0	12000	12000
sigma_obs[5, 3]	0.528	0	0.528	0.528	0	0	12000	12000
sigma_obs[5, 4]	0.207	0	0.207	0.207	0	0	12000	12000
sigma_obs[5, 5]	0.2	0	0.2	0.2	0	0	12000	12000
sigma_obs[6, 0]	0.031	0	0.031	0.031	0	0	12000	12000
sigma_obs[6, 1]	0.011	0	0.011	0.011	0	0	12000	12000
sigma_obs[6, 2]	0.082	0	0.082	0.082	0	0	12000	12000
sigma_obs[6, 3]	0.562	0	0.562	0.562	0	0	12000	12000
sigma_obs[6, 4]	0.248	0	0.248	0.248	0	0	12000	12000
sigma_obs[6, 5]	0.12	0	0.12	0.12	0	0	12000	12000
sigma_obs[7, 0]	0.013	0	0.013	0.013	0	0	12000	12000
sigma_obs[7, 1]	0.029	0	0.029	0.029	0	0	12000	12000
sigma_obs[7, 2]	0.068	0	0.068	0.068	0	0	12000	12000
sigma_obs[7, 3]	0.45	0	0.45	0.45	0	0	12000	12000
sigma_obs[7, 4]	0.207	0	0.207	0.207	0	0	12000	12000
sigma_obs[7, 5]	0.12	0	0.12	0.12	0	0	12000	12000
sigma_obs[8, 0]	0.013	0	0.013	0.013	0	0	12000	12000
sigma_obs[8, 1]	0.04	0	0.04	0.04	0	0	12000	12000
sigma_obs[8, 2]	0.096	0	0.096	0.096	0	0	12000	12000
sigma_obs[8, 3]	0.806	0.602	0.007	1.892	0.014	0.01	1725	1948	1
sigma_obs[8, 4]	0.124	0	0.124	0.124	0	0	12000	12000
sigma_obs[8, 5]	0.12	0	0.12	0.12	0	0	12000	12000
sigma_obs[9, 0]	0.025	0	0.025	0.025	0	0	12000	12000
sigma_obs[9, 1]	0.034	0	0.034	0.034	0	0	12000	12000
sigma_obs[9, 2]	0.096	0	0.096	0.096	0	0	12000	12000
sigma_obs[9, 3]	0.337	0	0.337	0.337	0	0	12000	12000
sigma_obs[9, 4]	0.165	0	0.165	0.165	0	0	12000	12000
sigma_obs[9, 5]	0.16	0	0.16	0.16	0	0	12000	12000
sigma_obs[10, 0]	0.031	0	0.031	0.031	0	0	12000	12000
sigma_obs[10, 1]	0.086	0	0.086	0.086	0	0	12000	12000
sigma_obs[10, 2]	0.055	0	0.055	0.055	0	0	12000	12000
sigma_obs[10, 3]	0.135	0	0.135	0.135	0	0	12000	12000
sigma_obs[10, 4]	0.869	0	0.869	0.869	0	0	12000	12000
sigma_obs[10, 5]	0.08	0	0.08	0.08	0	0	12000	12000
sigma_obs[11, 0]	0.013	0	0.013	0.013	0	0	12000	12000
sigma_obs[11, 1]	0.023	0	0.023	0.023	0	0	12000	12000
sigma_obs[11, 2]	0.041	0	0.041	0.041	0	0	12000	12000
sigma_obs[11, 3]	0.225	0	0.225	0.225	0	0	12000	12000
sigma_obs[11, 4]	0.455	0	0.455	0.455	0	0	12000	12000
sigma_obs[11, 5]	0.12	0	0.12	0.12	0	0	12000	12000
sigma_obs[12, 0]	0.025	0	0.025	0.025	0	0	12000	12000
sigma_obs[12, 1]	0.029	0	0.029	0.029	0	0	12000	12000
sigma_obs[12, 2]	0.164	0	0.164	0.164	0	0	12000	12000
sigma_obs[12, 3]	0.214	0	0.214	0.214	0	0	12000	12000
sigma_obs[12, 4]	0.083	0	0.083	0.083	0	0	12000	12000
sigma_obs[12, 5]	0.12	0	0.12	0.12	0	0	12000	12000
sigma_obs[13, 0]	0.021	0	0.021	0.021	0	0	12000	12000
sigma_obs[13, 1]	0.009	0	0.009	0.009	0	0	12000	12000
sigma_obs[13, 2]	0.02	0	0.02	0.02	0	0	12000	12000
sigma_obs[13, 3]	0.281	0	0.281	0.281	0	0	12000	12000
sigma_obs[13, 4]	0.812	0.607	0.012	1.9	0.012	0.008	1089	379	1
sigma_obs[13, 5]	0.799	0.6	0.004	1.886	0.011	0.008	2206	1490	1
sigma_prior[CI, 48Ca]	0.808	0.602	0	1.889	0.007	0.005	5615	5096	1
sigma_prior[CI, 50Ti]	0.801	0.602	0	1.891	0.007	0.005	6140	4631	1
sigma_prior[CI, 54Cr]	0.789	0.596	0	1.863	0.007	0.005	4549	1782	1
sigma_prior[CI, 54Fe]	0.8	0.616	0	1.898	0.008	0.006	3346	1999	1
sigma_prior[CI, 64Ni]	0.793	0.598	0	1.879	0.007	0.005	5986	4629	1
sigma_prior[CI, 66Zn]	0.804	0.612	0.001	1.89	0.009	0.007	3188	1858	1
sigma_prior[CM, 48Ca]	0.81	0.61	0	1.92	0.007	0.005	7498	5143	1
sigma_prior[CM, 50Ti]	0.792	0.605	0	1.892	0.007	0.005	4296	2487	1
sigma_prior[CM, 54Cr]	0.811	0.601	0	1.895	0.008	0.006	4850	4350	1
sigma_prior[CM, 54Fe]	0.798	0.599	0	1.875	0.006	0.005	5850	2983	1
sigma_prior[CM, 64Ni]	0.802	0.605	0	1.905	0.007	0.005	5245	3599	1
sigma_prior[CM, 66Zn]	0.792	0.606	0	1.901	0.007	0.005	5760	4333	1
sigma_prior[CO, 48Ca]	0.8	0.589	0	1.841	0.006	0.004	6626	4540	1
sigma_prior[CO, 50Ti]	0.793	0.596	0	1.865	0.006	0.004	7580	4617	1
sigma_prior[CO, 54Cr]	0.805	0.611	0	1.903	0.008	0.005	5151	4399	1
sigma_prior[CO, 54Fe]	0.798	0.592	0	1.863	0.006	0.005	5749	3942	1
sigma_prior[CO, 64Ni]	0.78	0.601	0	1.855	0.007	0.005	3374	1690	1
sigma_prior[CO, 66Zn]	0.801	0.603	0	1.899	0.007	0.005	5976	4198	1
sigma_prior[CV, 48Ca]	0.793	0.605	0	1.883	0.006	0.004	6622	4316	1
sigma_prior[CV, 50Ti]	0.79	0.6	0	1.859	0.008	0.005	3921	3965	1
sigma_prior[CV, 54Cr]	0.793	0.596	0.001	1.856	0.006	0.004	7159	3337	1
sigma_prior[CV, 54Fe]	0.795	0.604	0	1.885	0.006	0.004	7282	4635	1
sigma_prior[CV, 64Ni]	0.798	0.598	0	1.874	0.006	0.005	6343	4790	1
sigma_prior[CV, 66Zn]	0.8	0.616	0	1.913	0.008	0.006	5180	4156	1
sigma_prior[CR, 48Ca]	0.795	0.599	0	1.874	0.007	0.005	5124	1822	1
sigma_prior[CR, 50Ti]	0.791	0.596	0	1.874	0.006	0.004	6506	4035	1
sigma_prior[CR, 54Cr]	0.803	0.593	0	1.869	0.007	0.005	5507	4134	1
sigma_prior[CR, 54Fe]	0.79	0.592	0.001	1.85	0.006	0.005	5738	3728	1
sigma_prior[CR, 64Ni]	0.791	0.609	0	1.89	0.006	0.005	5683	3664	1
sigma_prior[CR, 66Zn]	0.797	0.61	0	1.906	0.007	0.005	4982	2898	1
sigma_prior[H, 48Ca]	0.791	0.604	0	1.884	0.007	0.005	5989	5351	1
sigma_prior[H, 50Ti]	0.802	0.592	0.001	1.855	0.006	0.004	7368	5084	1
sigma_prior[H, 54Cr]	0.799	0.611	0	1.916	0.009	0.006	4088	3794	1
sigma_prior[H, 54Fe]	0.794	0.603	0	1.888	0.007	0.005	5586	4238	1
sigma_prior[H, 64Ni]	0.79	0.601	0	1.874	0.006	0.004	5971	4029	1
sigma_prior[H, 66Zn]	0.809	0.61	0	1.909	0.006	0.004	7199	4580	1
sigma_prior[L, 48Ca]	0.797	0.599	0	1.895	0.007	0.005	5617	3993	1
sigma_prior[L, 50Ti]	0.797	0.603	0	1.904	0.008	0.006	903	298	1.01
sigma_prior[L, 54Cr]	0.799	0.598	0	1.865	0.007	0.005	5531	3938	1
sigma_prior[L, 54Fe]	0.806	0.614	0	1.898	0.006	0.005	5692	3626	1
sigma_prior[L, 64Ni]	0.805	0.599	0.002	1.901	0.008	0.006	5077	3110	1
sigma_prior[L, 66Zn]	0.792	0.604	0	1.863	0.007	0.005	4843	3614	1
sigma_prior[LL, 48Ca]	0.796	0.595	0	1.862	0.007	0.005	5215	3748	1
sigma_prior[LL, 50Ti]	0.819	0.613	0	1.931	0.007	0.005	6096	4152	1
sigma_prior[LL, 54Cr]	0.801	0.597	0	1.856	0.007	0.005	5391	4308	1
sigma_prior[LL, 54Fe]	0.806	0.611	0	1.909	0.006	0.005	6380	3476	1
sigma_prior[LL, 64Ni]	0.817	0.613	0	1.914	0.008	0.005	6496	5330	1
sigma_prior[LL, 66Zn]	0.792	0.603	0	1.891	0.006	0.005	5940	4331	1
sigma_prior[EH, 48Ca]	0.79	0.593	0.001	1.863	0.006	0.005	5616	3946	1
sigma_prior[EH, 50Ti]	0.792	0.605	0	1.903	0.007	0.005	5081	3980	1
sigma_prior[EH, 54Cr]	0.79	0.606	0	1.892	0.008	0.005	4474	3549	1
sigma_prior[EH, 54Fe]	0.806	0.602	0.007	1.892	0.014	0.01	1725	1948	1
sigma_prior[EH, 64Ni]	0.796	0.609	0	1.897	0.006	0.004	6955	4194	1
sigma_prior[EH, 66Zn]	0.797	0.606	0	1.874	0.007	0.005	5233	3256	1
sigma_prior[EL, 48Ca]	0.796	0.604	0	1.876	0.007	0.005	5070	3853	1
sigma_prior[EL, 50Ti]	0.805	0.609	0.001	1.878	0.007	0.005	6399	4942	1
sigma_prior[EL, 54Cr]	0.795	0.599	0	1.879	0.007	0.005	4887	3009	1
sigma_prior[EL, 54Fe]	0.803	0.62	0	1.92	0.008	0.006	5055	3567	1
sigma_prior[EL, 64Ni]	0.786	0.611	0	1.882	0.008	0.005	2713	1021	1
sigma_prior[EL, 66Zn]	0.793	0.611	0	1.9	0.009	0.006	2277	1136	1
sigma_prior[Ureilites, 48Ca]	0.808	0.599	0	1.867	0.007	0.005	5629	4256	1
sigma_prior[Ureilites, 50Ti]	0.79	0.599	0	1.882	0.007	0.005	5445	4241	1
sigma_prior[Ureilites, 54Cr]	0.802	0.614	0.001	1.914	0.008	0.006	4531	4043	1
sigma_prior[Ureilites, 54Fe]	0.806	0.59	0	1.861	0.006	0.004	6379	2491	1
sigma_prior[Ureilites, 64Ni]	0.8	0.61	0	1.9	0.007	0.005	5740	4272	1
sigma_prior[Ureilites, 66Zn]	0.792	0.597	0	1.858	0.006	0.004	6544	4276	1
sigma_prior[Mars, 48Ca]	0.786	0.609	0	1.885	0.008	0.005	3422	1334	1
sigma_prior[Mars, 50Ti]	0.794	0.605	0	1.896	0.007	0.005	5680	4130	1
sigma_prior[Mars, 54Cr]	0.802	0.605	0.001	1.882	0.007	0.005	5350	2973	1
sigma_prior[Mars, 54Fe]	0.801	0.604	0	1.895	0.006	0.005	7406	4945	1
sigma_prior[Mars, 64Ni]	0.799	0.588	0	1.858	0.007	0.005	5386	4069	1
sigma_prior[Mars, 66Zn]	0.804	0.604	0	1.889	0.007	0.005	5454	3223	1
sigma_prior[Earth, 48Ca]	0.798	0.606	0	1.86	0.007	0.005	5375	3909	1
sigma_prior[Earth, 50Ti]	0.807	0.595	0	1.871	0.006	0.005	5206	3133	1
sigma_prior[Earth, 54Cr]	0.79	0.609	0	1.863	0.007	0.005	5567	4392	1
sigma_prior[Earth, 54Fe]	0.8	0.608	0	1.895	0.007	0.005	5684	3709	1
sigma_prior[Earth, 64Ni]	0.798	0.587	0	1.845	0.006	0.004	5553	2878	1
sigma_prior[Earth, 66Zn]	0.79	0.601	0	1.875	0.006	0.004	7884	4735	1
sigma_prior[Vesta Group, 48Ca]	0.808	0.6	0	1.873	0.006	0.004	6396	3724	1
sigma_prior[Vesta Group, 50Ti]	0.796	0.599	0	1.861	0.006	0.004	7465	4906	1
sigma_prior[Vesta Group, 54Cr]	0.789	0.596	0	1.878	0.006	0.004	6034	3381	1
sigma_prior[Vesta Group, 54Fe]	0.793	0.602	0	1.861	0.007	0.005	5417	3919	1
sigma_prior[Vesta Group, 64Ni]	0.812	0.607	0.012	1.9	0.012	0.008	1089	379	1
sigma_prior[Vesta Group, 66Zn]	0.799	0.6	0.004	1.886	0.011	0.008	2206	1490	1

## Sheet: siderophile_idata_summary
	mean	sd	hdi_3%	hdi_97%	mcse_mean	mcse_sd	ess_bulk	ess_tail	r_hat
Y_obs[CI, 54Fe]	-1.108	0	-1.108	-1.108	0	0	12000	12000
Y_obs[CI, 64Ni]	2.214	0	2.214	2.214	0	0	12000	12000
Y_obs[CI, 94Mo]	-0.171	0	-0.171	-0.171	0	0	12000	12000
Y_obs[CI, 95Mo]	0.375	0	0.375	0.375	0	0	12000	12000
Y_obs[CI, 100Ru]	0.505	0	0.505	0.505	0	0	12000	12000
Y_obs[CM, 54Fe]	1.106	0	1.106	1.106	0	0	12000	12000
Y_obs[CM, 64Ni]	1.167	0	1.167	1.167	0	0	12000	12000
Y_obs[CM, 94Mo]	2.184	0	2.184	2.184	0	0	12000	12000
Y_obs[CM, 95Mo]	2.068	0	2.068	2.068	0	0	12000	12000
Y_obs[CM, 100Ru]	-0.828	0	-0.828	-0.828	0	0	12000	12000
Y_obs[CO, 54Fe]	0.375	0	0.375	0.375	0	0	12000	12000
Y_obs[CO, 64Ni]	0.725	0	0.725	0.725	0	0	12000	12000
Y_obs[CO, 94Mo]	0.624	0	0.624	0.624	0	0	12000	12000
Y_obs[CO, 95Mo]	0.514	0	0.514	0.514	0	0	12000	12000
Y_obs[CO, 100Ru]	-1.508	0	-1.508	-1.508	0	0	12000	12000
Y_obs[CV, 54Fe]	1.567	0	1.567	1.567	0	0	12000	12000
Y_obs[CV, 64Ni]	0.89	0	0.89	0.89	0	0	12000	12000
Y_obs[CV, 94Mo]	0.318	0	0.318	0.318	0	0	12000	12000
Y_obs[CV, 95Mo]	1.117	0	1.117	1.117	0	0	12000	12000
Y_obs[CV, 100Ru]	-1.923	0	-1.923	-1.923	0	0	12000	12000
Y_obs[CR, 54Fe]	2.174	0	2.174	2.174	0	0	12000	12000
Y_obs[CR, 64Ni]	0.725	0	0.725	0.725	0	0	12000	12000
Y_obs[CR, 94Mo]	2.016	0	2.016	2.016	0	0	12000	12000
Y_obs[CR, 95Mo]	1.836	0	1.836	1.836	0	0	12000	12000
Y_obs[CR, 100Ru]	-1.597	0	-1.597	-1.597	0	0	12000	12000
Y_obs[H, 54Fe]	-0.158	0	-0.158	-0.158	0	0	12000	12000
Y_obs[H, 64Ni]	-1.013	0	-1.013	-1.013	0	0	12000	12000
Y_obs[H, 94Mo]	-0.355	0	-0.355	-0.355	0	0	12000	12000
Y_obs[H, 95Mo]	-0.553	0	-0.553	-0.553	0	0	12000	12000
Y_obs[H, 100Ru]	0.327	0	0.327	0.327	0	0	12000	12000
Y_obs[L, 54Fe]	-0.265	0	-0.265	-0.265	0	0	12000	12000
Y_obs[L, 64Ni]	-0.806	0	-0.806	-0.806	0	0	12000	12000
Y_obs[L, 94Mo]	-0.477	0	-0.477	-0.477	0	0	12000	12000
Y_obs[L, 95Mo]	-0.738	0	-0.738	-0.738	0	0	12000	12000
Y_obs[L, 100Ru]	0.386	0	0.386	0.386	0	0	12000	12000
Y_obs[LL, 54Fe]	-0.007	0	-0.007	-0.007	0	0	12000	12000
Y_obs[LL, 64Ni]	-1.095	0	-1.095	-1.095	0	0	12000	12000
Y_obs[LL, 94Mo]	-0.431	0	-0.431	-0.431	0	0	12000	12000
Y_obs[LL, 95Mo]	-0.761	0	-0.761	-0.761	0	0	12000	12000
Y_obs[LL, 100Ru]	0.616	1.485	-2.102	3.202	0.045	0.038	1092	1522	1.01
Y_obs[EH, 54Fe]	-0.825	1.389	-3.324	1.861	0.033	0.03	2939	1614	1
Y_obs[EH, 64Ni]	-0.061	0	-0.061	-0.061	0	0	12000	12000
Y_obs[EH, 94Mo]	-0.691	0	-0.691	-0.691	0	0	12000	12000
Y_obs[EH, 95Mo]	-0.738	0	-0.738	-0.738	0	0	12000	12000
Y_obs[EH, 100Ru]	0.978	0	0.978	0.978	0	0	12000	12000
Y_obs[EL, 54Fe]	-0.737	0	-0.737	-0.737	0	0	12000	12000
Y_obs[EL, 64Ni]	-0.558	0	-0.558	-0.558	0	0	12000	12000
Y_obs[EL, 94Mo]	-0.967	0	-0.967	-0.967	0	0	12000	12000
Y_obs[EL, 95Mo]	-0.947	0	-0.947	-0.947	0	0	12000	12000
Y_obs[EL, 100Ru]	0.978	0	0.978	0.978	0	0	12000	12000
Y_obs[Ureilites, 54Fe]	0.218	0	0.218	0.218	0	0	12000	12000
Y_obs[Ureilites, 64Ni]	-1.178	0	-1.178	-1.178	0	0	12000	12000
Y_obs[Ureilites, 94Mo]	0.043	0	0.043	0.043	0	0	12000	12000
Y_obs[Ureilites, 95Mo]	-0.251	0	-0.251	-0.251	0	0	12000	12000
Y_obs[Ureilites, 100Ru]	0.327	0	0.327	0.327	0	0	12000	12000
Y_obs[Mars, 54Fe]	-0.771	0	-0.771	-0.771	0	0	12000	12000
Y_obs[Mars, 64Ni]	-0.02	0	-0.02	-0.02	0	0	12000	12000
Y_obs[Mars, 94Mo]	-0.875	0	-0.875	-0.875	0	0	12000	12000
Y_obs[Mars, 95Mo]	-0.645	0	-0.645	-0.645	0	0	12000	12000
Y_obs[Mars, 100Ru]	0.744	1.491	-2.008	3.612	0.039	0.028	2462	1063	1.03
Y_obs[Earth, 54Fe]	-1.547	0	-1.547	-1.547	0	0	12000	12000
Y_obs[Earth, 64Ni]	0.146	0	0.146	0.146	0	0	12000	12000
Y_obs[Earth, 94Mo]	-1.379	0	-1.379	-1.379	0	0	12000	12000
Y_obs[Earth, 95Mo]	-1.156	0	-1.156	-1.156	0	0	12000	12000
Y_obs[Earth, 100Ru]	1.274	0	1.274	1.274	0	0	12000	12000
Y_obs[Vesta Group, 54Fe]	-0.108	0	-0.108	-0.108	0	0	12000	12000
Y_obs[Vesta Group, 64Ni]	-0.759	1.368	-3.434	1.699	0.026	0.021	3531	2914	1.01
Y_obs[Vesta Group, 94Mo]	0.162	0	0.162	0.162	0	0	12000	12000
Y_obs[Vesta Group, 95Mo]	-0.12	0	-0.12	-0.12	0	0	12000	12000
Y_obs[Vesta Group, 100Ru]	0.012	0	0.012	0.012	0	0	12000	12000
Y_obs_unobserved[0]	0.616	1.485	-2.102	3.202	0.045	0.038	1092	1522	1.01
Y_obs_unobserved[1]	-0.825	1.389	-3.324	1.861	0.033	0.03	2939	1614	1
Y_obs_unobserved[2]	0.744	1.491	-2.008	3.612	0.039	0.028	2462	1063	1.03
Y_obs_unobserved[3]	-0.759	1.368	-3.434	1.699	0.026	0.021	3531	2914	1.01
Z[CI, 0]	-0.197	0.492	-1.094	0.749	0.013	0.009	1404	3781	1
Z[CI, 1]	2.841	0.545	1.88	3.927	0.01	0.007	2896	3963	1
Z[CM, 0]	3.155	0.512	2.168	4.103	0.01	0.007	2432	5904	1
Z[CM, 1]	0.532	0.465	-0.275	1.483	0.011	0.008	1651	6123	1.01
Z[CO, 0]	1.36	0.431	0.558	2.213	0.007	0.005	3591	7368	1
Z[CO, 1]	0.364	0.503	-0.572	1.314	0.013	0.009	1298	5724	1.01
Z[CV, 0]	2.255	0.352	1.58	2.974	0.008	0.006	2061	1503	1.01
Z[CV, 1]	0.356	0.325	-0.259	0.991	0.006	0.004	3655	4576	1.01
Z[CR, 0]	3.875	0.469	3.002	4.735	0.013	0.01	1627	1342	1
Z[CR, 1]	-0.544	0.596	-1.671	0.58	0.01	0.009	3304	5887	1
Z[H, 0]	-0.988	0.192	-1.353	-0.637	0.005	0.003	1548	4119	1
Z[H, 1]	-0.888	0.301	-1.454	-0.301	0.005	0.004	3976	4609	1
Z[L, 0]	-1.212	0.34	-1.849	-0.579	0.011	0.008	926	2660	1.01
Z[L, 1]	-0.633	0.363	-1.319	0.062	0.005	0.004	5823	5045	1.01
Z[LL, 0]	-1.305	0.27	-1.828	-0.785	0.005	0.004	3092	3695	1.01
Z[LL, 1]	-1.032	0.334	-1.637	-0.412	0.011	0.008	770	3617	1.01
Z[EH, 0]	-1.536	0.226	-1.974	-1.129	0.005	0.004	1915	3953	1.01
Z[EH, 1]	0.435	0.236	-0.023	0.89	0.004	0.003	4529	3720	1.01
Z[EL, 0]	-2.03	0.173	-2.404	-1.753	0.006	0.004	794	936	1.01
Z[EL, 1]	0.022	0.236	-0.426	0.472	0.004	0.003	4042	3917	1.01
Z[Ureilites, 0]	-0.37	0.194	-0.755	-0.026	0.004	0.003	1931	3106	1.01
Z[Ureilites, 1]	-1.11	0.376	-1.838	-0.443	0.007	0.005	2992	3780	1
Z[Mars, 0]	-1.524	0.201	-1.912	-1.143	0.005	0.004	1739	2321	1
Z[Mars, 1]	0.597	0.375	-0.119	1.301	0.005	0.004	5986	4750	1.01
Z[Earth, 0]	-2.572	0.219	-3.021	-2.181	0.007	0.005	1059	913	1.01
Z[Earth, 1]	1.086	0.268	0.623	1.619	0.008	0.006	818	2576	1.01
Z[Vesta Group, 0]	-0.084	0.146	-0.37	0.185	0.004	0.003	1669	2140	1.01
Z[Vesta Group, 1]	-0.945	0.373	-1.701	-0.291	0.008	0.006	1990	2688	1
alpha[0, 54Fe]	0.45	0.039	0.371	0.525	0.001	0.001	2507	2056	1.01
alpha[0, 64Ni]	0.272	0.045	0.183	0.357	0.001	0.001	2071	2722	1
alpha[0, 94Mo]	0.465	0.033	0.398	0.526	0.001	0.001	1522	1348	1.01
alpha[0, 95Mo]	0.482	0.033	0.415	0.544	0.001	0.001	1500	860	1.01
alpha[0, 100Ru]	-0.472	0.035	-0.537	-0.408	0.002	0.002	206	95	1.02
alpha[1, 54Fe]	-0.352	0.082	-0.5	-0.186	0.002	0.001	2223	2489	1
alpha[1, 64Ni]	0.783	0.126	0.545	1.006	0.006	0.005	275	111	1.02
alpha[1, 94Mo]	-0.174	0.069	-0.306	-0.048	0.002	0.002	792	1792	1.01
alpha[1, 95Mo]	0.094	0.071	-0.052	0.215	0.003	0.002	689	2597	1.01
alpha[1, 100Ru]	0.069	0.069	-0.067	0.192	0.001	0.001	2161	2641	1
alpha_precision[0]	792.371	746.421	10.613	2153.78	20.315	14.368	337	304	1.01
alpha_precision[1]	164.361	258.726	0.993	505.102	5.75	4.067	1934	3604	1.01
nu-1	3.167	1.735	0.723	6.172	0.024	0.017	4250	5107	1.01
sigma_obs[0, 0]	0.18	0	0.18	0.18	0	0	12000	12000
sigma_obs[0, 1]	0.414	0	0.414	0.414	0	0	12000	12000
sigma_obs[0, 2]	0.627	0	0.627	0.627	0	0	12000	12000
sigma_obs[0, 3]	0.58	0	0.58	0.58	0	0	12000	12000
sigma_obs[0, 4]	0.385	0	0.385	0.385	0	0	12000	12000
sigma_obs[1, 0]	0.303	0	0.303	0.303	0	0	12000	12000
sigma_obs[1, 1]	0.356	0	0.356	0.356	0	0	12000	12000
sigma_obs[1, 2]	1.376	0	1.376	1.376	0	0	12000	12000
sigma_obs[1, 3]	0.51	0	0.51	0.51	0	0	12000	12000
sigma_obs[1, 4]	0.711	0	0.711	0.711	0	0	12000	12000
sigma_obs[2, 0]	0.506	0	0.506	0.506	0	0	12000	12000
sigma_obs[2, 1]	0.455	0	0.455	0.455	0	0	12000	12000
sigma_obs[2, 2]	0.382	0	0.382	0.382	0	0	12000	12000
sigma_obs[2, 3]	0.394	0	0.394	0.394	0	0	12000	12000
sigma_obs[2, 4]	1.332	0	1.332	1.332	0	0	12000	12000
sigma_obs[3, 0]	0.405	0	0.405	0.405	0	0	12000	12000
sigma_obs[3, 1]	0.124	0	0.124	0.124	0	0	12000	12000
sigma_obs[3, 2]	0.061	0	0.061	0.061	0	0	12000	12000
sigma_obs[3, 3]	0.07	0	0.07	0.07	0	0	12000	12000
sigma_obs[3, 4]	0.237	0	0.237	0.237	0	0	12000	12000
sigma_obs[4, 0]	0.517	0	0.517	0.517	0	0	12000	12000
sigma_obs[4, 1]	0.621	0	0.621	0.621	0	0	12000	12000
sigma_obs[4, 2]	0.413	0	0.413	0.413	0	0	12000	12000
sigma_obs[4, 3]	0.441	0	0.441	0.441	0	0	12000	12000
sigma_obs[4, 4]	0.385	0	0.385	0.385	0	0	12000	12000
sigma_obs[5, 0]	0.528	0	0.528	0.528	0	0	12000	12000
sigma_obs[5, 1]	0.207	0	0.207	0.207	0	0	12000	12000
sigma_obs[5, 2]	0.107	0	0.107	0.107	0	0	12000	12000
sigma_obs[5, 3]	0.093	0	0.093	0.093	0	0	12000	12000
sigma_obs[5, 4]	0.148	0	0.148	0.148	0	0	12000	12000
sigma_obs[6, 0]	0.562	0	0.562	0.562	0	0	12000	12000
sigma_obs[6, 1]	0.248	0	0.248	0.248	0	0	12000	12000
sigma_obs[6, 2]	0.291	0	0.291	0.291	0	0	12000	12000
sigma_obs[6, 3]	0.255	0	0.255	0.255	0	0	12000	12000
sigma_obs[6, 4]	0.385	0	0.385	0.385	0	0	12000	12000
sigma_obs[7, 0]	0.45	0	0.45	0.45	0	0	12000	12000
sigma_obs[7, 1]	0.207	0	0.207	0.207	0	0	12000	12000
sigma_obs[7, 2]	0.168	0	0.168	0.168	0	0	12000	12000
sigma_obs[7, 3]	0.139	0	0.139	0.139	0	0	12000	12000
sigma_obs[7, 4]	0.803	0.594	0.012	1.871	0.012	0.008	1766	1324	1.02
sigma_obs[8, 0]	0.782	0.586	0.017	1.842	0.015	0.011	1535	2175	1
sigma_obs[8, 1]	0.124	0	0.124	0.124	0	0	12000	12000
sigma_obs[8, 2]	0.122	0	0.122	0.122	0	0	12000	12000
sigma_obs[8, 3]	0.139	0	0.139	0.139	0	0	12000	12000
sigma_obs[8, 4]	0.237	0	0.237	0.237	0	0	12000	12000
sigma_obs[9, 0]	0.337	0	0.337	0.337	0	0	12000	12000
sigma_obs[9, 1]	0.165	0	0.165	0.165	0	0	12000	12000
sigma_obs[9, 2]	0.061	0	0.061	0.061	0	0	12000	12000
sigma_obs[9, 3]	0.093	0	0.093	0.093	0	0	12000	12000
sigma_obs[9, 4]	0.148	0	0.148	0.148	0	0	12000	12000
sigma_obs[10, 0]	0.135	0	0.135	0.135	0	0	12000	12000
sigma_obs[10, 1]	0.869	0	0.869	0.869	0	0	12000	12000
sigma_obs[10, 2]	0.061	0	0.061	0.061	0	0	12000	12000
sigma_obs[10, 3]	0.07	0	0.07	0.07	0	0	12000	12000
sigma_obs[10, 4]	0.148	0	0.148	0.148	0	0	12000	12000
sigma_obs[11, 0]	0.225	0	0.225	0.225	0	0	12000	12000
sigma_obs[11, 1]	0.455	0	0.455	0.455	0	0	12000	12000
sigma_obs[11, 2]	0.092	0	0.092	0.092	0	0	12000	12000
sigma_obs[11, 3]	0.093	0	0.093	0.093	0	0	12000	12000
sigma_obs[11, 4]	0.778	0.612	0.004	1.884	0.027	0.019	143	36	1.04
sigma_obs[12, 0]	0.214	0	0.214	0.214	0	0	12000	12000
sigma_obs[12, 1]	0.083	0	0.083	0.083	0	0	12000	12000
sigma_obs[12, 2]	0.076	0	0.076	0.076	0	0	12000	12000
sigma_obs[12, 3]	0.07	0	0.07	0.07	0	0	12000	12000
sigma_obs[12, 4]	0.059	0	0.059	0.059	0	0	12000	12000
sigma_obs[13, 0]	0.281	0	0.281	0.281	0	0	12000	12000
sigma_obs[13, 1]	0.803	0.582	0.012	1.859	0.01	0.007	2092	1278	1.01
sigma_obs[13, 2]	0.037	0	0.037	0.037	0	0	12000	12000
sigma_obs[13, 3]	0.032	0	0.032	0.032	0	0	12000	12000
sigma_obs[13, 4]	0.054	0	0.054	0.054	0	0	12000	12000
sigma_prior[CI, 54Fe]	0.787	0.598	0.001	1.893	0.011	0.008	2911	2207	1
sigma_prior[CI, 64Ni]	0.824	0.601	0	1.908	0.021	0.015	1001	2071	1.01
sigma_prior[CI, 94Mo]	0.825	0.595	0	1.866	0.01	0.007	3156	3913	1
sigma_prior[CI, 95Mo]	0.79	0.59	0	1.842	0.007	0.005	4226	2779	1
sigma_prior[CI, 100Ru]	0.766	0.598	0	1.841	0.016	0.011	1468	1510	1
sigma_prior[CM, 54Fe]	0.794	0.601	0	1.887	0.017	0.012	1373	4529	1
sigma_prior[CM, 64Ni]	0.773	0.589	0	1.831	0.012	0.008	2331	2140	1
sigma_prior[CM, 94Mo]	0.807	0.586	0	1.871	0.007	0.005	3687	2554	1
sigma_prior[CM, 95Mo]	0.774	0.577	0.001	1.823	0.008	0.005	4499	2289	1.01
sigma_prior[CM, 100Ru]	0.819	0.594	0.001	1.869	0.007	0.005	4385	3400	1
sigma_prior[CO, 54Fe]	0.828	0.609	0.001	1.911	0.033	0.024	418	1420	1.01
sigma_prior[CO, 64Ni]	0.773	0.604	0	1.855	0.023	0.016	432	1320	1.01
sigma_prior[CO, 94Mo]	0.818	0.597	0	1.837	0.018	0.013	1278	4944	1.01
sigma_prior[CO, 95Mo]	0.858	0.668	0	1.971	0.052	0.044	287	204	1.02
sigma_prior[CO, 100Ru]	0.836	0.604	0	1.876	0.021	0.015	966	4190	1.01
sigma_prior[CV, 54Fe]	0.81	0.592	0	1.864	0.009	0.006	2957	3552	1
sigma_prior[CV, 64Ni]	0.819	0.615	0.011	1.963	0.016	0.011	1585	3512	1.01
sigma_prior[CV, 94Mo]	0.763	0.597	0	1.822	0.015	0.011	1965	2592	1
sigma_prior[CV, 95Mo]	0.843	0.635	0	1.999	0.045	0.036	301	436	1.02
sigma_prior[CV, 100Ru]	0.764	0.602	0	1.857	0.02	0.014	700	2681	1.01
sigma_prior[CR, 54Fe]	0.822	0.606	0	1.864	0.02	0.014	1119	3493	1.01
sigma_prior[CR, 64Ni]	0.8	0.589	0	1.855	0.008	0.006	2968	1775	1
sigma_prior[CR, 94Mo]	0.807	0.598	0	1.862	0.013	0.01	1805	3521	1
sigma_prior[CR, 95Mo]	0.806	0.607	0	1.887	0.007	0.005	5424	3685	1
sigma_prior[CR, 100Ru]	0.805	0.592	0	1.859	0.007	0.005	4732	3206	1
sigma_prior[H, 54Fe]	0.777	0.602	0	1.87	0.018	0.013	931	3331	1.01
sigma_prior[H, 64Ni]	0.792	0.581	0.001	1.832	0.006	0.005	5486	4242	1
sigma_prior[H, 94Mo]	0.813	0.594	0	1.83	0.014	0.01	1782	3603	1
sigma_prior[H, 95Mo]	0.769	0.605	0.001	1.853	0.022	0.015	600	4798	1.01
sigma_prior[H, 100Ru]	0.796	0.586	0.002	1.847	0.007	0.005	5310	3981	1
sigma_prior[L, 54Fe]	0.817	0.602	0	1.898	0.011	0.008	2210	3974	1
sigma_prior[L, 64Ni]	0.809	0.609	0	1.907	0.007	0.005	4411	3251	1
sigma_prior[L, 94Mo]	0.838	0.632	0	1.949	0.043	0.032	312	377	1.02
sigma_prior[L, 95Mo]	0.778	0.615	0	1.868	0.027	0.019	199	44	1.02
sigma_prior[L, 100Ru]	0.794	0.589	0	1.86	0.009	0.006	3581	2312	1.01
sigma_prior[LL, 54Fe]	0.783	0.61	0	1.891	0.018	0.013	1181	1280	1
sigma_prior[LL, 64Ni]	0.84	0.596	0	1.891	0.025	0.018	737	2888	1.01
sigma_prior[LL, 94Mo]	0.798	0.592	0	1.862	0.008	0.006	3172	1971	1
sigma_prior[LL, 95Mo]	0.834	0.619	0	1.931	0.026	0.018	734	3746	1.01
sigma_prior[LL, 100Ru]	0.803	0.594	0.012	1.871	0.012	0.008	1766	1324	1.02
sigma_prior[EH, 54Fe]	0.782	0.586	0.017	1.842	0.015	0.011	1535	2175	1
sigma_prior[EH, 64Ni]	0.779	0.614	0.001	1.886	0.021	0.015	889	4052	1.01
sigma_prior[EH, 94Mo]	0.804	0.593	0.001	1.847	0.017	0.012	1252	3235	1
sigma_prior[EH, 95Mo]	0.796	0.594	0	1.878	0.007	0.005	5337	3508	1.01
sigma_prior[EH, 100Ru]	0.799	0.592	0	1.874	0.007	0.005	4102	2690	1
sigma_prior[EL, 54Fe]	0.774	0.605	0	1.865	0.021	0.015	600	3248	1.01
sigma_prior[EL, 64Ni]	0.789	0.6	0	1.874	0.01	0.007	4972	3239	1
sigma_prior[EL, 94Mo]	0.784	0.61	0	1.877	0.014	0.01	2442	3544	1
sigma_prior[EL, 95Mo]	0.829	0.626	0	1.879	0.029	0.021	570	2628	1.01
sigma_prior[EL, 100Ru]	0.812	0.595	0	1.874	0.007	0.005	4298	3079	1.01
sigma_prior[Ureilites, 54Fe]	0.796	0.597	0	1.857	0.008	0.006	2794	2492	1.01
sigma_prior[Ureilites, 64Ni]	0.809	0.605	0	1.879	0.012	0.009	2445	2583	1
sigma_prior[Ureilites, 94Mo]	0.777	0.601	0	1.853	0.022	0.015	549	3180	1.01
sigma_prior[Ureilites, 95Mo]	0.841	0.614	0.001	1.929	0.038	0.027	350	775	1.02
sigma_prior[Ureilites, 100Ru]	0.767	0.593	0	1.837	0.008	0.005	5141	3169	1
sigma_prior[Mars, 54Fe]	0.772	0.608	0.001	1.835	0.025	0.017	289	297	1.02
sigma_prior[Mars, 64Ni]	0.768	0.596	0	1.867	0.008	0.006	4134	2588	1.01
sigma_prior[Mars, 94Mo]	0.799	0.594	0	1.873	0.007	0.005	4304	2833	1.01
sigma_prior[Mars, 95Mo]	0.809	0.598	0	1.848	0.011	0.008	1550	973	1
sigma_prior[Mars, 100Ru]	0.778	0.612	0.004	1.884	0.027	0.019	143	36	1.04
sigma_prior[Earth, 54Fe]	0.783	0.584	0	1.824	0.014	0.01	2496	3339	1
sigma_prior[Earth, 64Ni]	0.793	0.599	0	1.871	0.007	0.005	5030	3738	1
sigma_prior[Earth, 94Mo]	0.816	0.6	0	1.875	0.024	0.017	751	2990	1.01
sigma_prior[Earth, 95Mo]	0.809	0.594	0	1.901	0.007	0.005	4968	3524	1.01
sigma_prior[Earth, 100Ru]	0.778	0.607	0	1.863	0.023	0.016	546	2758	1.01
sigma_prior[Vesta Group, 54Fe]	0.812	0.582	0	1.855	0.008	0.005	4273	3804	1
sigma_prior[Vesta Group, 64Ni]	0.803	0.582	0.012	1.859	0.01	0.007	2092	1278	1.01
sigma_prior[Vesta Group, 94Mo]	0.804	0.587	0.001	1.846	0.008	0.006	3459	3763	1
sigma_prior[Vesta Group, 95Mo]	0.787	0.607	0	1.881	0.007	0.005	5670	4286	1
sigma_prior[Vesta Group, 100Ru]	0.834	0.606	0	1.893	0.023	0.016	847	3926	1.01

## Sheet: lithophile_idata_summary
	mean	sd	hdi_3%	hdi_97%	mcse_mean	mcse_sd	ess_bulk	ess_tail	r_hat
Y_obs[CI, 48Ca]	0.847	0	0.847	0.847	0	0	12000	12000
Y_obs[CI, 50Ti]	0.771	0	0.771	0.771	0	0	12000	12000
Y_obs[CI, 54Cr]	1.747	0	1.747	1.747	0	0	12000	12000
Y_obs[CI, 66Zn]	1.388	0	1.388	1.388	0	0	12000	12000
Y_obs[CI, 96Zr]	0.581	0	0.581	0.581	0	0	12000	12000
Y_obs[CM, 48Ca]	1.513	0	1.513	1.513	0	0	12000	12000
Y_obs[CM, 50Ti]	1.369	0	1.369	1.369	0	0	12000	12000
Y_obs[CM, 54Cr]	1.067	0	1.067	1.067	0	0	12000	12000
Y_obs[CM, 66Zn]	1.189	0	1.189	1.189	0	0	12000	12000
Y_obs[CM, 96Zr]	1.587	0	1.587	1.587	0	0	12000	12000
Y_obs[CO, 48Ca]	1.978	0	1.978	1.978	0	0	12000	12000
Y_obs[CO, 50Ti]	1.633	0	1.633	1.633	0	0	12000	12000
Y_obs[CO, 54Cr]	0.879	0	0.879	0.879	0	0	12000	12000
Y_obs[CO, 66Zn]	1.149	0	1.149	1.149	0	0	12000	12000
Y_obs[CO, 96Zr]	1.252	0	1.252	1.252	0	0	12000	12000
Y_obs[CV, 48Ca]	1.123	0	1.123	1.123	0	0	12000	12000
Y_obs[CV, 50Ti]	1.599	0	1.599	1.599	0	0	12000	12000
Y_obs[CV, 54Cr]	0.975	0	0.975	0.975	0	0	12000	12000
Y_obs[CV, 66Zn]	1.348	0	1.348	1.348	0	0	12000	12000
Y_obs[CV, 96Zr]	1.419	0	1.419	1.419	0	0	12000	12000
Y_obs[CR, 48Ca]	0.866	0	0.866	0.866	0	0	12000	12000
Y_obs[CR, 50Ti]	0.949	0	0.949	0.949	0	0	12000	12000
Y_obs[CR, 54Cr]	1.495	0	1.495	1.495	0	0	12000	12000
Y_obs[CR, 66Zn]	1.388	0	1.388	1.388	0	0	12000	12000
Y_obs[CR, 96Zr]	1.467	0	1.467	1.467	0	0	12000	12000
Y_obs[H, 48Ca]	-0.604	0	-0.604	-0.604	0	0	12000	12000
Y_obs[H, 50Ti]	-0.656	0	-0.656	-0.656	0	0	12000	12000
Y_obs[H, 54Cr]	-0.793	0	-0.793	-0.793	0	0	12000	12000
Y_obs[H, 66Zn]	-1.006	0	-1.006	-1.006	0	0	12000	12000
Y_obs[H, 96Zr]	-0.545	0	-0.545	-0.545	0	0	12000	12000
Y_obs[L, 48Ca]	-0.585	0	-0.585	-0.585	0	0	12000	12000
Y_obs[L, 50Ti]	-0.689	0	-0.689	-0.689	0	0	12000	12000
Y_obs[L, 54Cr]	-0.708	0	-0.708	-0.708	0	0	12000	12000
Y_obs[L, 66Zn]	-0.807	0	-0.807	-0.807	0	0	12000	12000
Y_obs[L, 96Zr]	-0.647	0	-0.647	-0.647	0	0	12000	12000
Y_obs[LL, 48Ca]	-0.679	0	-0.679	-0.679	0	0	12000	12000
Y_obs[LL, 50Ti]	-0.7	0	-0.7	-0.7	0	0	12000	12000
Y_obs[LL, 54Cr]	-0.85	0	-0.85	-0.85	0	0	12000	12000
Y_obs[LL, 66Zn]	-0.886	0	-0.886	-0.886	0	0	12000	12000
Y_obs[LL, 96Zr]	-0.664	0	-0.664	-0.664	0	0	12000	12000
Y_obs[EH, 48Ca]	-0.522	0	-0.522	-0.522	0	0	12000	12000
Y_obs[EH, 50Ti]	-0.396	0	-0.396	-0.396	0	0	12000	12000
Y_obs[EH, 54Cr]	-0.27	0	-0.27	-0.27	0	0	12000	12000
Y_obs[EH, 66Zn]	-0.447	0	-0.447	-0.447	0	0	12000	12000
Y_obs[EH, 96Zr]	-1	0	-1	-1	0	0	12000	12000
Y_obs[EL, 48Ca]	-0.566	0	-0.566	-0.566	0	0	12000	12000
Y_obs[EL, 50Ti]	-0.503	0	-0.503	-0.503	0	0	12000	12000
Y_obs[EL, 54Cr]	-0.229	0	-0.229	-0.229	0	0	12000	12000
Y_obs[EL, 66Zn]	-0.447	0	-0.447	-0.447	0	0	12000	12000
Y_obs[EL, 96Zr]	-0.952	0	-0.952	-0.952	0	0	12000	12000
Y_obs[Ureilites, 48Ca]	-1.289	0	-1.289	-1.289	0	0	12000	12000
Y_obs[Ureilites, 50Ti]	-1.459	0	-1.459	-1.459	0	0	12000	12000
Y_obs[Ureilites, 54Cr]	-1.467	0	-1.467	-1.467	0	0	12000	12000
Y_obs[Ureilites, 66Zn]	-1.166	0	-1.166	-1.166	0	0	12000	12000
Y_obs[Ureilites, 96Zr]	-1.194	2.872	-5.126	2.729	0.103	0.083	2715	1442	1
Y_obs[Mars, 48Ca]	-0.579	0	-0.579	-0.579	0	0	12000	12000
Y_obs[Mars, 50Ti]	-0.58	0	-0.58	-0.58	0	0	12000	12000
Y_obs[Mars, 54Cr]	-0.516	0	-0.516	-0.516	0	0	12000	12000
Y_obs[Mars, 66Zn]	-0.607	0	-0.607	-0.607	0	0	12000	12000
Y_obs[Mars, 96Zr]	-0.712	0	-0.712	-0.712	0	0	12000	12000
Y_obs[Earth, 48Ca]	-0.447	0	-0.447	-0.447	0	0	12000	12000
Y_obs[Earth, 50Ti]	-0.321	0	-0.321	-0.321	0	0	12000	12000
Y_obs[Earth, 54Cr]	-0.133	0	-0.133	-0.133	0	0	12000	12000
Y_obs[Earth, 66Zn]	-0.088	0	-0.088	-0.088	0	0	12000	12000
Y_obs[Earth, 96Zr]	-1.311	0	-1.311	-1.311	0	0	12000	12000
Y_obs[Vesta Group, 48Ca]	-1.056	0	-1.056	-1.056	0	0	12000	12000
Y_obs[Vesta Group, 50Ti]	-1.017	0	-1.017	-1.017	0	0	12000	12000
Y_obs[Vesta Group, 54Cr]	-1.198	0	-1.198	-1.198	0	0	12000	12000
Y_obs[Vesta Group, 66Zn]	-1.144	2.723	-5.082	3.078	0.061	0.052	5271	2091	1
Y_obs[Vesta Group, 96Zr]	-0.314	0	-0.314	-0.314	0	0	12000	12000
Y_obs_unobserved[0]	-1.194	2.872	-5.126	2.729	0.103	0.083	2715	1442	1
Y_obs_unobserved[1]	-1.144	2.723	-5.082	3.078	0.061	0.052	5271	2091	1
Z[CI, 0]	2.054	0.291	1.514	2.59	0.007	0.005	1809	2545	1
Z[CI, 1]	-0.987	0.639	-2.148	0.183	0.01	0.007	4135	5115	1
Z[CM, 0]	3.226	0.266	2.746	3.737	0.008	0.006	1365	1150	1
Z[CM, 1]	0.635	0.336	0.046	1.296	0.007	0.005	2368	2443	1
Z[CO, 0]	2.789	0.383	2.176	3.588	0.008	0.006	2468	4016	1
Z[CO, 1]	0.455	0.448	-0.298	1.359	0.008	0.006	3359	3473	1
Z[CV, 0]	2.66	0.21	2.313	3.061	0.007	0.005	1162	869	1
Z[CV, 1]	0.33	0.269	-0.178	0.846	0.006	0.005	2089	2130	1
Z[CR, 0]	2.221	0.255	1.773	2.708	0.007	0.005	1393	1568	1
Z[CR, 1]	-1.03	0.516	-2.01	0.093	0.01	0.007	3052	2462	1
Z[H, 0]	-1.62	0.139	-1.895	-1.371	0.004	0.003	1473	1052	1
Z[H, 1]	0.223	0.144	-0.014	0.517	0.004	0.003	1963	1913	1
Z[L, 0]	-1.584	0.121	-1.814	-1.365	0.004	0.003	1321	866	1
Z[L, 1]	0.086	0.161	-0.219	0.378	0.003	0.002	3702	3467	1
Z[LL, 0]	-1.65	0.122	-1.889	-1.445	0.004	0.003	1101	765	1
Z[LL, 1]	0.128	0.173	-0.161	0.475	0.003	0.003	3194	3422	1
Z[EH, 0]	-1.154	0.133	-1.409	-0.904	0.004	0.003	1308	1208	1
Z[EH, 1]	-0.657	0.224	-1.086	-0.258	0.006	0.005	1564	1518	1
Z[EL, 0]	-1.252	0.13	-1.516	-1.027	0.004	0.003	1276	1189	1
Z[EL, 1]	-0.629	0.193	-0.991	-0.302	0.006	0.004	1533	1449	1
Z[Ureilites, 0]	-3.102	0.26	-3.632	-2.667	0.008	0.006	1230	956	1
Z[Ureilites, 1]	0.299	0.385	-0.438	1.062	0.007	0.006	3117	2977	1
Z[Mars, 0]	-1.366	0.097	-1.549	-1.199	0.003	0.002	1072	806	1
Z[Mars, 1]	-0.179	0.11	-0.377	0.04	0.002	0.002	2205	2372	1
Z[Earth, 0]	-0.911	0.196	-1.303	-0.546	0.005	0.004	1465	1381	1
Z[Earth, 1]	-1.254	0.306	-1.89	-0.773	0.01	0.008	1265	1120	1
Z[Vesta Group, 0]	-2.31	0.217	-2.741	-1.925	0.007	0.005	1246	839	1
Z[Vesta Group, 1]	0.637	0.337	0.015	1.273	0.01	0.008	1339	1467	1
alpha[0, 48Ca]	0.422	0.027	0.368	0.472	0.001	0.001	1104	720	1
alpha[0, 50Ti]	0.429	0.028	0.375	0.479	0.001	0.001	1131	767	1
alpha[0, 54Cr]	0.428	0.036	0.356	0.496	0.001	0.001	1438	1193	1
alpha[0, 66Zn]	0.47	0.034	0.403	0.535	0.001	0.001	1699	1249	1
alpha[0, 96Zr]	0.419	0.043	0.331	0.5	0.001	0.001	2121	2101	1
alpha[1, 48Ca]	0.051	0.058	-0.063	0.161	0.001	0.001	1704	1388	1
alpha[1, 50Ti]	-0.046	0.061	-0.166	0.071	0.002	0.001	1713	1977	1
alpha[1, 54Cr]	-0.427	0.108	-0.589	-0.192	0.004	0.003	1101	1066	1.01
alpha[1, 66Zn]	-0.248	0.077	-0.395	-0.089	0.002	0.001	1978	1674	1
alpha[1, 96Zr]	0.74	0.131	0.449	0.935	0.004	0.003	1175	1044	1
alpha_precision[0]	763.131	712.864	13.901	1985.43	14.014	9.91	1577	2026	1
alpha_precision[1]	375.625	533.924	0.431	1305.89	10.562	7.469	1027	1725	1
nu-1	0.807	0.473	0.016	1.628	0.01	0.008	2562	2209	1
sigma_obs[0, 0]	0.045	0	0.045	0.045	0	0	12000	12000
sigma_obs[0, 1]	0.034	0	0.034	0.034	0	0	12000	12000
sigma_obs[0, 2]	0.126	0	0.126	0.126	0	0	12000	12000
sigma_obs[0, 3]	0.279	0	0.279	0.279	0	0	12000	12000
sigma_obs[0, 4]	0.383	0	0.383	0.383	0	0	12000	12000
sigma_obs[1, 0]	0.088	0	0.088	0.088	0	0	12000	12000
sigma_obs[1, 1]	0.057	0	0.057	0.057	0	0	12000	12000
sigma_obs[1, 2]	0.081	0	0.081	0.081	0	0	12000	12000
sigma_obs[1, 3]	0.2	0	0.2	0.2	0	0	12000	12000
sigma_obs[1, 4]	0.168	0	0.168	0.168	0	0	12000	12000
sigma_obs[2, 0]	0.352	0	0.352	0.352	0	0	12000	12000
sigma_obs[2, 1]	0.201	0	0.201	0.201	0	0	12000	12000
sigma_obs[2, 2]	0.178	0	0.178	0.178	0	0	12000	12000
sigma_obs[2, 3]	0.08	0	0.08	0.08	0	0	12000	12000
sigma_obs[2, 4]	0.168	0	0.168	0.168	0	0	12000	12000
sigma_obs[3, 0]	0.013	0	0.013	0.013	0	0	12000	12000
sigma_obs[3, 1]	0.08	0	0.08	0.08	0	0	12000	12000
sigma_obs[3, 2]	0.041	0	0.041	0.041	0	0	12000	12000
sigma_obs[3, 3]	0.16	0	0.16	0.16	0	0	12000	12000
sigma_obs[3, 4]	0.383	0	0.383	0.383	0	0	12000	12000
sigma_obs[4, 0]	0.013	0	0.013	0.013	0	0	12000	12000
sigma_obs[4, 1]	0.138	0	0.138	0.138	0	0	12000	12000
sigma_obs[4, 2]	0.082	0	0.082	0.082	0	0	12000	12000
sigma_obs[4, 3]	0.12	0	0.12	0.12	0	0	12000	12000
sigma_obs[4, 4]	0.216	0	0.216	0.216	0	0	12000	12000
sigma_obs[5, 0]	0.182	0	0.182	0.182	0	0	12000	12000
sigma_obs[5, 1]	0.052	0	0.052	0.052	0	0	12000	12000
sigma_obs[5, 2]	0.027	0	0.027	0.027	0	0	12000	12000
sigma_obs[5, 3]	0.2	0	0.2	0.2	0	0	12000	12000
sigma_obs[5, 4]	0.048	0	0.048	0.048	0	0	12000	12000
sigma_obs[6, 0]	0.031	0	0.031	0.031	0	0	12000	12000
sigma_obs[6, 1]	0.011	0	0.011	0.011	0	0	12000	12000
sigma_obs[6, 2]	0.082	0	0.082	0.082	0	0	12000	12000
sigma_obs[6, 3]	0.12	0	0.12	0.12	0	0	12000	12000
sigma_obs[6, 4]	0.072	0	0.072	0.072	0	0	12000	12000
sigma_obs[7, 0]	0.013	0	0.013	0.013	0	0	12000	12000
sigma_obs[7, 1]	0.029	0	0.029	0.029	0	0	12000	12000
sigma_obs[7, 2]	0.068	0	0.068	0.068	0	0	12000	12000
sigma_obs[7, 3]	0.12	0	0.12	0.12	0	0	12000	12000
sigma_obs[7, 4]	0.048	0	0.048	0.048	0	0	12000	12000
sigma_obs[8, 0]	0.013	0	0.013	0.013	0	0	12000	12000
sigma_obs[8, 1]	0.04	0	0.04	0.04	0	0	12000	12000
sigma_obs[8, 2]	0.096	0	0.096	0.096	0	0	12000	12000
sigma_obs[8, 3]	0.12	0	0.12	0.12	0	0	12000	12000
sigma_obs[8, 4]	0.12	0	0.12	0.12	0	0	12000	12000
sigma_obs[9, 0]	0.025	0	0.025	0.025	0	0	12000	12000
sigma_obs[9, 1]	0.034	0	0.034	0.034	0	0	12000	12000
sigma_obs[9, 2]	0.096	0	0.096	0.096	0	0	12000	12000
sigma_obs[9, 3]	0.16	0	0.16	0.16	0	0	12000	12000
sigma_obs[9, 4]	0.072	0	0.072	0.072	0	0	12000	12000
sigma_obs[10, 0]	0.031	0	0.031	0.031	0	0	12000	12000
sigma_obs[10, 1]	0.086	0	0.086	0.086	0	0	12000	12000
sigma_obs[10, 2]	0.055	0	0.055	0.055	0	0	12000	12000
sigma_obs[10, 3]	0.08	0	0.08	0.08	0	0	12000	12000
sigma_obs[10, 4]	0.808	0.596	0.011	1.876	0.009	0.007	3142	2873	1
sigma_obs[11, 0]	0.013	0	0.013	0.013	0	0	12000	12000
sigma_obs[11, 1]	0.023	0	0.023	0.023	0	0	12000	12000
sigma_obs[11, 2]	0.041	0	0.041	0.041	0	0	12000	12000
sigma_obs[11, 3]	0.12	0	0.12	0.12	0	0	12000	12000
sigma_obs[11, 4]	0.048	0	0.048	0.048	0	0	12000	12000
sigma_obs[12, 0]	0.025	0	0.025	0.025	0	0	12000	12000
sigma_obs[12, 1]	0.029	0	0.029	0.029	0	0	12000	12000
sigma_obs[12, 2]	0.164	0	0.164	0.164	0	0	12000	12000
sigma_obs[12, 3]	0.12	0	0.12	0.12	0	0	12000	12000
sigma_obs[12, 4]	0.048	0	0.048	0.048	0	0	12000	12000
sigma_obs[13, 0]	0.021	0	0.021	0.021	0	0	12000	12000
sigma_obs[13, 1]	0.009	0	0.009	0.009	0	0	12000	12000
sigma_obs[13, 2]	0.02	0	0.02	0.02	0	0	12000	12000
sigma_obs[13, 3]	0.795	0.602	0.01	1.873	0.011	0.008	1410	533	1
sigma_obs[13, 4]	0.036	0	0.036	0.036	0	0	12000	12000
sigma_prior[CI, 48Ca]	0.807	0.605	0.001	1.895	0.007	0.005	5201	3900	1
sigma_prior[CI, 50Ti]	0.795	0.613	0.001	1.894	0.008	0.005	3994	2143	1
sigma_prior[CI, 54Cr]	0.807	0.612	0	1.903	0.008	0.005	5053	3557	1
sigma_prior[CI, 66Zn]	0.806	0.601	0	1.908	0.007	0.005	5964	4516	1
sigma_prior[CI, 96Zr]	0.778	0.601	0	1.861	0.007	0.005	5280	3891	1
sigma_prior[CM, 48Ca]	0.791	0.61	0	1.88	0.007	0.005	5321	3743	1
sigma_prior[CM, 50Ti]	0.81	0.61	0	1.9	0.008	0.005	4829	3766	1
sigma_prior[CM, 54Cr]	0.792	0.609	0	1.891	0.007	0.005	5949	4216	1
sigma_prior[CM, 66Zn]	0.781	0.586	0.001	1.831	0.008	0.006	3799	2810	1
sigma_prior[CM, 96Zr]	0.8	0.597	0	1.873	0.008	0.005	4730	3686	1
sigma_prior[CO, 48Ca]	0.798	0.594	0	1.852	0.006	0.004	6954	5318	1
sigma_prior[CO, 50Ti]	0.808	0.604	0	1.875	0.007	0.006	5969	4157	1
sigma_prior[CO, 54Cr]	0.785	0.6	0	1.868	0.007	0.005	3597	1645	1
sigma_prior[CO, 66Zn]	0.789	0.609	0	1.901	0.007	0.005	5055	3301	1
sigma_prior[CO, 96Zr]	0.794	0.596	0.001	1.86	0.006	0.004	6327	4414	1
sigma_prior[CV, 48Ca]	0.793	0.604	0	1.862	0.007	0.005	5019	2867	1
sigma_prior[CV, 50Ti]	0.79	0.6	0	1.864	0.007	0.005	4427	2786	1
sigma_prior[CV, 54Cr]	0.807	0.606	0	1.905	0.007	0.005	5280	4208	1
sigma_prior[CV, 66Zn]	0.782	0.597	0	1.868	0.007	0.005	4971	3017	1
sigma_prior[CV, 96Zr]	0.802	0.601	0	1.887	0.006	0.004	5695	3187	1
sigma_prior[CR, 48Ca]	0.797	0.596	0	1.866	0.007	0.005	5550	4140	1
sigma_prior[CR, 50Ti]	0.79	0.606	0	1.87	0.006	0.005	5220	3645	1
sigma_prior[CR, 54Cr]	0.799	0.596	0	1.856	0.006	0.004	5769	3793	1
sigma_prior[CR, 66Zn]	0.803	0.6	0	1.866	0.006	0.004	7588	4728	1
sigma_prior[CR, 96Zr]	0.818	0.603	0	1.914	0.007	0.005	5852	4452	1
sigma_prior[H, 48Ca]	0.804	0.594	0	1.881	0.006	0.005	6581	4589	1
sigma_prior[H, 50Ti]	0.787	0.6	0	1.879	0.006	0.004	5692	3616	1
sigma_prior[H, 54Cr]	0.791	0.609	0.001	1.899	0.006	0.004	7077	5142	1
sigma_prior[H, 66Zn]	0.793	0.606	0	1.901	0.007	0.005	4064	1901	1
sigma_prior[H, 96Zr]	0.791	0.595	0	1.868	0.007	0.005	5393	3673	1
sigma_prior[L, 48Ca]	0.798	0.601	0	1.863	0.007	0.005	4504	2720	1
sigma_prior[L, 50Ti]	0.787	0.596	0.001	1.849	0.007	0.005	4748	3627	1
sigma_prior[L, 54Cr]	0.793	0.605	0	1.882	0.007	0.005	3825	2260	1
sigma_prior[L, 66Zn]	0.795	0.602	0	1.88	0.007	0.005	5994	3929	1
sigma_prior[L, 96Zr]	0.786	0.598	0	1.868	0.006	0.005	6015	3934	1
sigma_prior[LL, 48Ca]	0.801	0.596	0	1.852	0.007	0.005	5120	3934	1
sigma_prior[LL, 50Ti]	0.794	0.607	0	1.889	0.008	0.006	4433	4037	1
sigma_prior[LL, 54Cr]	0.803	0.607	0.001	1.903	0.007	0.005	6295	4258	1
sigma_prior[LL, 66Zn]	0.805	0.607	0	1.899	0.007	0.005	4605	4049	1
sigma_prior[LL, 96Zr]	0.806	0.598	0.001	1.883	0.007	0.005	6244	4332	1
sigma_prior[EH, 48Ca]	0.797	0.606	0	1.877	0.007	0.005	5289	2985	1
sigma_prior[EH, 50Ti]	0.786	0.603	0.001	1.877	0.006	0.004	5402	3009	1
sigma_prior[EH, 54Cr]	0.799	0.606	0	1.905	0.009	0.007	4134	3110	1
sigma_prior[EH, 66Zn]	0.803	0.598	0	1.855	0.007	0.005	5040	3817	1
sigma_prior[EH, 96Zr]	0.78	0.594	0	1.846	0.006	0.004	5567	3108	1
sigma_prior[EL, 48Ca]	0.808	0.6	0	1.9	0.007	0.005	5337	4251	1
sigma_prior[EL, 50Ti]	0.792	0.599	0	1.871	0.006	0.004	5249	3607	1
sigma_prior[EL, 54Cr]	0.805	0.594	0	1.873	0.006	0.004	6125	4442	1
sigma_prior[EL, 66Zn]	0.792	0.605	0	1.876	0.006	0.004	6229	2962	1
sigma_prior[EL, 96Zr]	0.804	0.608	0	1.914	0.007	0.005	6329	4246	1
sigma_prior[Ureilites, 48Ca]	0.816	0.612	0	1.905	0.008	0.005	4176	3484	1
sigma_prior[Ureilites, 50Ti]	0.805	0.606	0	1.887	0.007	0.005	5134	3780	1
sigma_prior[Ureilites, 54Cr]	0.794	0.604	0	1.887	0.007	0.005	4678	2678	1
sigma_prior[Ureilites, 66Zn]	0.793	0.601	0	1.876	0.007	0.005	5737	4015	1
sigma_prior[Ureilites, 96Zr]	0.808	0.596	0.011	1.876	0.009	0.007	3142	2873	1
sigma_prior[Mars, 48Ca]	0.808	0.606	0	1.896	0.008	0.006	4365	3396	1
sigma_prior[Mars, 50Ti]	0.806	0.6	0	1.888	0.007	0.005	6911	4907	1
sigma_prior[Mars, 54Cr]	0.807	0.608	0	1.908	0.007	0.005	5750	4071	1
sigma_prior[Mars, 66Zn]	0.805	0.612	0	1.903	0.007	0.005	5178	2873	1
sigma_prior[Mars, 96Zr]	0.792	0.603	0	1.881	0.007	0.005	5730	3982	1
sigma_prior[Earth, 48Ca]	0.8	0.603	0	1.907	0.006	0.005	5776	3686	1
sigma_prior[Earth, 50Ti]	0.796	0.614	0	1.897	0.007	0.005	5274	3508	1
sigma_prior[Earth, 54Cr]	0.806	0.603	0	1.884	0.007	0.005	5992	4245	1
sigma_prior[Earth, 66Zn]	0.787	0.597	0	1.857	0.007	0.005	4896	2818	1
sigma_prior[Earth, 96Zr]	0.801	0.595	0	1.877	0.007	0.005	6290	5205	1
sigma_prior[Vesta Group, 48Ca]	0.798	0.606	0	1.871	0.007	0.005	5575	3815	1
sigma_prior[Vesta Group, 50Ti]	0.798	0.597	0	1.868	0.006	0.004	5824	3767	1
sigma_prior[Vesta Group, 54Cr]	0.798	0.599	0	1.881	0.006	0.005	5650	3617	1
sigma_prior[Vesta Group, 66Zn]	0.795	0.602	0.01	1.873	0.011	0.008	1410	533	1
sigma_prior[Vesta Group, 96Zr]	0.809	0.602	0	1.886	0.007	0.005	6265	3711	1
